# Supplementary material for: Service-level barriers to and facilitators of accessibility to treatment for problematic alcohol use: a scoping review
Source: Front Public Health. 2023 Dec 1;11:1296239. doi: 10.3389/fpubh.2023.1296239 (PMC10722420; doi:10.3389/fpubh.2023.1296239)
Supplement: Supplementary file 1 [file Data_Sheet_1.xlsx]

## Sheet: Main form data
Refid	Author	Year	Country	Study objective	Tx seekers OR in treatment?	Data collection method	Participant type	Sample size	Service user subgroups	Comorbid mental details	Comorbid physical details	Minority details	Sex/gender details	Further service-user details	Service-provider subgroups: Check all that apply	Further service-provider details	Context	Further context details	COVID impacts?	Intervention type	Interactive non-pharma tx	In-person/virtual care	Non-interactive or technology-based therapies Check all that apply and REPORT DETAILS OF THE INTERVENTION IN THE TEXT BOX BELOW. "Self-help, generally" may include internet searches, using a website, computer program, app, books, etc. Generally, this response is reserved for evaluations of factors related to self-help that cause participants to use it (or not) rather than seeking interactive care…	Care models	Adjuncts	Further intervention details	Would you like this study to be flagged for data verification?	Comments:
3166	Alessi	2017	US	...to examine "the experiences of the ﬁrst 100 alcohol treatment outpatients who participated in one of two randomized clinical trials with SCRAMx [Secure Continuous Remote Alcohol Monitor] monitoring and CM."	In treatment	Survey	Service users	100	No subgroup					Participants were outpatients who participated in a research trial of the CM monitoring equipment (ankle blood alcohol monitor)			Community outpatient	"community-based clinics that provide comprehensive substance abuse treatment services, including an intensive day program and long-term aftercare using similar treatment approaches" and that participated in a research trial of CM monitoring equipment	No	Adjuncts to therapy					Body sensors	The Secure Continuous Remote Alcohol Monitor (SCRAMx®) was an ankle bracelet with a transdermal electrochemical sensor that samples alcohol vapors near the skin. SCRAMx has two circumvention detection sensors (skin temperature and contact with the skin) that make thwarting discovery of drinking unlikely, and a retainer clip that prevents removal. The device collects samples approximately every 30…	No	Some comments on the CM program were also made by participants, but evaluating CM wasn't the objective of the study
4187	Allen	2016	US	"...to examine what differences in treatment utilization and barriers, if any, may exist for GLB [gay, lesbian, bisexual] and heterosexual individuals, from a large and nationally representative sample, across multiple treatment sectors for alcohol related problems."		Interview	Service users	1165	Sex/gender/sexual orientation				Heterosexual vs LGB	All had either alcohol abuse or dependence, based on DSM-V criteria			None	NESARC interviews	No	No specific intervention							No
19497	Arya	2022	India	"...to explore the experiences of the substance users with regard to their substance use behavior, treatment availability, accessibility, and adherence to USP [universal safety precautions] during the COVID-19 lockdown period in India."		Interview	Service users	166	No subgroup					First registration to the outpatient services for SUD, or already registered in clinic. A finding for those with AUD alone was reported.			Outpatient (&quot;community&quot;) mental health services	Publicly funded psychiatry centres	Yes	Interactive non-pharmacologic therapies	Specialist therapy of any kind (as compared to peer-led or primary care), Psychosocial interventions	Virtual				Treatment services closed down due to COVID lockdowns but offered "telepsychiatry" services.	No
2521	Bearnot	2018	US	"...to examine the continuum of alcohol use disorder care, location of treatment delivery, and barriers to receiving AUD treatment among adult patients with symptoms of AUD attending HRSA-funded health centers"	Both or neither	Survey	Service users	62	No subgroup					555 respondents had AUD and 98 had received AUD treatment. Another 62 of the 555 wanted but did not receive AUD treatment.			Community health services	The participants were recruited from "two HRSA health center subtypes where AUD was most common: Community Health Centers (CHC) and Health Care for the Homeless (HCH) programs."	No	No specific intervention
669	Bedard-Gilligan	2020	US	"...to present feasibility, acceptability, and outcome data for the intervention"...that better targeted both trauma symptoms and problematic alcohol use acutely following sexual assault.	In treatment	Interview	Service users	6	College students/emerging adults, Comorbid mental, Sex/gender/sexual orientation, Sexual assault victims	PTSD			Women only	Women who had gone through a sexual assault (defined here as nonconsensual sexual activity ranging from unwanted sexual contact to completed rape) within the past 2 to 10 weeks. Five of six participants were college students and the other a college graduate working full time. Clinicians were also interviewed, but not the ones who provided the program (i.e., their comments were speculative).			None		No	Interactive non-pharmacologic therapies	Psychosocial interventions, Screening/treatment of dual diagnosis, generally	In person, Virtual				The intervention included "a counselor manual for a 90-minute in-person session and scripts for four follow-up coaching phone calls, along with supporting materials such as client CPT [cognitive processing therapy] worksheets."	No	Clinicians were also interviewed, but not the ones who provided the program (i.e., their comments were speculative and for the purposes of revising/improving the intervention).
1548	Black	2020	Australia	"...to gain an in-depth understanding of user experiences of the novel Internet intervention, HSM [Hello Sunday Morning] [and] ...to identify why people choose to use HSM and how they experience the speciﬁc components of the program"	In treatment	Interview	Service users	24	No subgroup								None	recruited from individuals who had already registered for the HSM service.	No	Independent or technology-based therapies			Web/computer program, Self-help			free, publicly funded, web-based self help service. Some information they describe was provided in the introduction section: minimally structured and speciﬁc features include weekly ‘‘check-ins’’ (brief questionnaires) of their past-week alcohol consumption and relationship with alcohol, graphic displays of the user’s progress, maintenance, or decline over time, and a selection of optional challe…	No	in the 'online program' bit i have wound up grouping in a few things that didn't seem logical to tease out (don't think other items cover them). happy to discuss this in terms of any needs for change.
1415	Burner	2020	US	"To understand the feasibility of an mHealth extension of an SBIRT in a low-income, predominantly non-English-speaking population"	Screened and used text message service	Survey	Service users	31	Minorities			US Hispanics		Recruited from a trauma medical centre in a predominantly Latino urban centre			None			Independent or technology-based therapies			Text messaging			mROAD is a unidirectional, automated SMS text messaging system that sent two text messages about alcohol use daily for seven days. "The selected content included the consequences of drinking, motivational statements, and resources on how to obtain help to reduce drinking. Social norms theory and motivational interviewing strategies were emphasized..."	No	Over half of the people who received empty sham messages said that they wanted the messages to continue...why?
7108	Burnett-Zeigler	2011	US	...to examine "the proportion of recently returned National Guard service members who reported misusing alcohol and the associations between demographics, mental health symptoms, years in the military, number of deployments, and recent combat exposure with alcohol misuse" and to examine "the proportion of National Guard service members who reported receiving mental health and substance use servic…		Survey	Service users	202	Military					Study participants were members of the National Guard from a Midwestern state, attending a mandatory Reintegration Reunion Workshop approximately 45–60 days following their demobilization from active duty deployment. National Guard service members were recruited at reintegration weekends between February 2009 and September 2009 to complete anonymous surveys that assessed mental health and substan…			None	Participants were recruited for the survey at re-integration workshops	No	No specific intervention						the article is looking at past year use of mental health and substance use services (though mainly MH, as only 2.5% had used SU services). Table 3 describes the types accessed (meds, individual therapy, group therapy, etc), and discusses sources of MH services (military and civilian centers, chaplaincy, etc)	Yes
7350	Buscemi	2010	US	"...(a) to examine the rates of past help-seeking among heavy-drinking college students; (b) to examine students’ reported likelihood of seeking a variety of different forms of help under the hypothetical condition that they wished to make a change in their drinking; and (c) to examine student characteristics associated with both past engagement in alcohol help-seeking and likelihood of help-seek…		Survey	Service users	197	College students/emerging adults					one or more heavy drinking episodes (5/4 or more drinks in one occasion for a man/woman) in the past month. 18% had sought help previously for their drinking (talking to friends/family, searching the internet and speaking to clergy or attending AA).			College/university	Recruited from on-campus health centre and from a required university-wide course for first year students	No	No specific intervention						14 different help-seeking options were assessed and factor analysis loaded them into three factors: "anonymous help seeking" (e.g., “Complete a brief online program that provides information/feedback about drinking, ” “Read a pamphlet or book that provides information about reducing alcohol use”), "formal help seeking" (i.e., in-person help seeking from a professional or other formal source), and…	No
6885	Carlebach	2011	UK	"...to identify the experiences of service users, family members and staff regarding a community alcohol service that provided home detoxification and psychological support"		Interview	Service users, Service providers	29	No subgroup					"...participants were purposively sampled to include: current service users; service users who had successfully completed treatment; service users who attempted treatment, but were not successful; and service users who had been referred to the service, but had subsequently not used it."	Therapists, Nurses	Staff were "purposively sampled so that a range of experiences and professions was included" "The home detoxification service was delivered by two community NHS nurses, with voluntary sector staff providing a range of psychosocial services, includingcounsellingand complementary therapies."	Community outpatient	The service was a home detox service, with psychosocial interventions (counselling and complementary therapies) delivered outside of the home in a community drug/alcohol treatment facility.	No	Interactive non-pharmacologic therapies	Psychosocial interventions, Screening alone/SBIRT/BI	In person				Details on the interventions were not provided. Nurses provided home detox, BI, and pharmacotherapy. A volunteer organization provided psychosocial interventions (one-to-one support, reintegration [e.g., housing, training], complementary therapies, counselling).	No	Data specific to the home detox component of the service were not extracted, but much of the relevant data were reported for the service as a whole.
682	Chambers	2020	UK	"...to (a) describe the personal characteristics and drinking profile of a cohort of patients with AUD presenting to an acute hospital; (b) observe participant outcomes over 6 months following a hospital episode and (c) understand how participants perceive the impact of attending hospital, and receiving an alcohol intervention, had on their relationship with alcohol"	Received BI	Interview	Service users	26	Attended ED, Hospitalized/inpatients					Patients who were admitted to hospital or attended the ED for any reason and were identified as having AUD and received any form of treatment (a few received medically assisted withdrawal).			Emergency department, Hospital (any department)		No	No specific intervention						Assessed the acceptability of receiving any intervention in the hospital (no specific interventions were reported).
3346	Chambers	2017	UK	"...to explore how engagement with this online mutual aid group [Soberistas] might facilitate recovery from problematic alcohol use, focusing on identity construction processes"	In treatment	Interview	Service users	31	Seeking online help for their drinking					Users of Soberistas an online mutual aid service			None		No	Interactive non-pharmacologic therapies	Mutual aid/12-step/peer-led groups	Online community				Soberistas is an online mutual aid group, described by its founder as ‘nonprescriptive, non-religious, and non-judgemental’ (Rocca, 2016) and entirely peer-led except for limited content moderation
5206	Chen	2014	Saint Vincent / Grenadines	"...to gather baseline data on knowledge and attitudes toward alcohol consumption among community members and using this information to inform implementation of community self-help rehabilitation programs to address AUDs [and] ...to gather data on the factors determining the feasibility and sustainability of such programs."		Focus group	Service users	35	No subgroup					no specific criteria related to PAU used for inclusion. some of the text states: "30 (86%) said the group could help them overcome their problem with alcohol; and 3 (9%) indicated that they did not have a problem with alcohol." No formal demographics of the group were provided. Unique perspectives given location of study.			None	Self-help group participants were recruited by word of mouth, posted flyers, a radio segment, and the efforts of the district nursing staff in each community	No	Interactive non-pharmacologic therapies	Mutual aid/12-step/peer-led groups	In person				Groups were led by a 'field investigator'. meetings included participant introductions, reinforcing the importance of confidentiality, reading the AA Twelve Steps and Twelve Traditions aloud, sharing personal experiences involving alcohol, and attempting to identify a group leader. In 2 or more self-help group meetings, food was provided, the field investigator gave a presentation on the detrimen…	No
2957	Chokron Garneau	2018	USA	...to "report and discuss the content analysis of open ended survey questions concerning feasibility and acceptability of extended release naltrexone initiation among alcohol users with HIV collected as part of an ongoing RCT in which a cognitive behavioral text messaging intervention (TXT-CBT) targeting ART [anti-retroviral treatment] adherence and alcohol use is being evaluated (Glasner-Edwards…	Screened and interested in tx	Survey	Service users	15	Comorbid physical		HIV						Drug and/or alcohol treatment services, not further defined, Community outpatient	final participants were 46% from local substance use disorder treatment and outreach programs, 42% from flyers or ads in local newspapers, and 12% were referred to the study by word of mouth	No	Pharmacologic therapies						Extended release naltrexone (administered via injection) was the intervention of interest. Of note, the patient surveys were performed in the context of an RCT where a related text-based cognitive behavioral intervention was also being assessed to increase uptake.	No	there were 1-2 stigma related barriers also (e.g. not wanting insurance company to know they're PAU), but I've left these out given our eligibility criteria
3286	Clark	2017	US	"...to identify factors that could inform a more tailored approach to alcohol misuse in survivors of critical illness"	Screened, BI, may or may not be in community tx	Interview	Service users	50	Comorbid physical		ICU survivors			PAU predisposes people to ICU admission and critical illness and "the multiple health risks of alcohol misuse in this population suggest the need to address heavy alcohol consumption in ICU survivors."			None	Participants were interviewed 3 months after discharge from the ICU not in the ICU	No	No specific intervention						The interview guide was "broadly grouped into the topics of screening, brief intervention, and referral to treatment."
7228	Clifford	2011	Australia	"...to identify the feasibility of implementing evidence-based alcohol SBI [screening and brief intervention] in ACCHSs [Aboriginal Community Controlled Health Services] using two complementary intervention strategies: training workshops and outreach support."		Interview, Focus group	Service users, Service providers	40	Indigenous					Indigenous Australians in ACCHSs [Aboriginal Community Controlled Health Services]	Therapists, Physicians, Nurses, Medical/physician/health assistants, Service administrators/directors, Community services personnel	Service providers who were interviewed included Indigenous D&A Worker (n = 4), Clinical AHW (n = 3), Community AHW (n = 3), GP (n = 3) and Nurse (n = 3)	Indigenous healthcare services or communities	Aboriginal Community Controlled Health Services "are primary health-care services planned and managed by local Indigenous Australian communities"	No	Interactive non-pharmacologic therapies	Screening alone/SBIRT/BI	In person				A SBI delivered using Drink-less, a BI kit developed for GPs (includes AUDIT and intervention materials based on FLAGS (Feedback, Listen, Advice, Goals, and Strategies).	No	Survey data were collected but weren't relevant to our review
4342	Collins	2016	US	"...to describe—in their own words—participants’ perceptions of various pathways to recovery, including both existing treatment modalities and self-deﬁned pathways to recovery."		Interview	Service users	50	Underhoused					All participants had severe alcohol use disorders based on requirements for entry into the community-based services, where recruitment occurred			Non-clinical community settings (e.g., harm reduction services, supermarket, community housing groups, community health organizations)	Community-based services serving homeless individuals, with low-barrier shelter housing, on-site nursing, some meals, programming, and case management	No	No specific intervention
4967	Collins	2015	US	"...to initially assess some aspects of feasibility, acceptability, and alcohol outcomes following administration of XR-NTX [extended-release naltrexone] and a newly developed harm reduction counseling component in 2 community-based settings providing low-barrier supportive services to chronically homeless individuals with alcohol dependence."		Survey	Service users	31	Underhoused					"Participants were currently or formerly (i.e., now living in permanent supportive housing) chronically homeless individuals (i.e. those who have a disability and have been homeless for at least 1 year or on 4 or more separate occasions in the past 3 years7) with alcohol dependence."			None	"Formerly homeless participants were recruited at one of the agencies’ Housing First programs, which provide immediate, permanent, low-barrier, non– abstinence-based housing to chronically homeless people with severe alcohol problems. In this model, individuals are not required to be abstinent from substances, are allowed to drink in their units, and are not required to attend treatment.17, 26, 8…	No	Pharmacologic therapies						Extended-release naltrexone	No
1518	Costa	2020	France	"...to explore barriers and levers to accessing AUD care for people in France, and to better understand the individual and contextual factors which explain why only a small percentage of PWAUD receive medical follow-up for this disorder."	Both or neither	Survey, Interview	Service users	36	No subgroup								None	Recruitment for the quantitative study took place in several sites: 1 clinic, 2 hospital-based addiction services, 4 hospital-based addiction care services (ELSA), and 2 bars. None of the participants recruited in ELSA or bars were receiving AUD care at enrolment.	No	No specific intervention
9766	Croxford	2015	UK	...to qualitatively seek and analyze "client views and experiences of participating in the PAD [Preparation for Alcohol Detoxification] groups [and] to(i) gain additional insights into the value of the groups, as far as generic group factors such as supportive social networks, wider educational benefits, as well as the underlying specific CBT process were concerned; (ii) to suggest improvements t…		Interview	Service users	13	No subgroup					Clients who had completed the pre-alcohol detoxification groups, but not yet commenced community or in-patient assisted withdrawal.			Community outpatient	setting referred to as "community alcohol teams"	No	Interactive non-pharmacologic therapies	Specialist therapy of any kind (as compared to peer-led or primary care), Psychosocial interventions, Outpatient/community-based therapy	In person				six-week PAD (pre-alcohol detoxification) groups run on an open basis (i.e. clients could join at any time, but had to complete all topics). Described as group-based CBT, however they indicate a detailed description of the intervention is available elsewhere: Kouimtsidis, C., & Kolli, S. (2013). Preparation for alcohol detoxification group programme. Service users’ evaluation of individual sessio…	No
9798	Darvell	2015	Australia	...to investigate "participants' experience, use and overall perceptions of the web-based programs. In particular, we aimed to identify whether differences existed across the three treatment conditions, given their variability in comprehensiveness and whether therapist support was included."		Interview	Service users	29	Comorbid mental	Mood disorder				Comorbid depression. Recruited from participants of a previous RCT			None		No	Independent or technology-based therapies			Web/computer program			"OnTrack Alcohol and Depression is a web program that blends motivational, cognitive-behavioural and mindfulness-based strategies, to address co-occurring alcohol misuse and depression." Three variations of the intervention were evaluated in the initial RCT: "(a) Brief Self-Guided intervention (B-SG), which only offered the initial module on motivation, self-efﬁcacy, social support and planning; …	No
1033	Dorey	2021	UK	"To provide insight into patient experiences of a general hospital-based alcohol specialist nurse intervention during alcohol detoxification, experiences of alcohol specialist nurse hospital- based follow-up appointments (Pathway A) as well as the experiences of patients who did not have access to this additional help post detoxification (Pathway B)."	Screened and either did or did not receive tx	Interview	Service users	24	Hospitalized/inpatients					Post-detox in hospital and wanting to reduce consumption. "The majority of participants were admitted to hospital after a medical emergency caused by alcohol poisoning, severe alcohol withdrawal syndrome or deliberate overdose."			None		No	Interactive non-pharmacologic therapies	Outpatient/community-based therapy	In person				(1) Post-detox follow-up visits with an Alcohol Specialist Nurse that "focused on monitoring health and orientation towards recovery; patients were encouraged to engage with a range of local services according to need such as peer support groups or mental health services, and nurses liaised with GPs to prescribe anti-craving medication." (2) Barriers to community-based post-detox support services…
1380	Ekstrom	2020	Sweden	"...to investigate the help-seeking motives among users of an internet-based service for problematic alcohol use, as well as the users’ experiences of the support available through the service" "1. What are the motives for choosing internet-based treatment? 2. What aspects of the internet-based treatment do users attribute to changing their alcohol use?"	In treatment	Interview	Service users	38	No subgroup								None		No	Independent or technology-based therapies			Web/computer program			"Alkoholhjälpen can be described as an internet-based self-help service for reducing problematic alcohol use...The internet-based service at Alkoholhjälpen is funded by the public health authorities and free of charge for the users. The service includes an online discussion forum, facts pages, information on where to find face-to-face treatment, an Internet delivered cognitive behavioral therapy …	No	The two factors that were mentioned frequently in interviews influencing participants' decisions to choose online treatment were "availability" (e.g., no set appointment hours, no geographical barriers) and "anonymity" (e.g., social services and employers wouldn't find out).
5906	Elbogen	2013	US	"...to employ a random, post-9/11 sample of separated military service members and veterans to examine use of treatment provided by VA and non-VA providers."		Survey	Service users	1388	Veterans					Random sample of US military service members who had served after Sept 11, 2001, and who were either separated from active duty or in the Reserves or National Guard. I believe these people are considered veterans and not active military personnel.			None	Recruited by the VA Environmental Epidemiological Service from a roster developed by Defense Manpower Data Center.	No	No specific intervention							No	Most results reported separately by condition (PAU, PTSD/MD, PAU + PTSD/MD), but some were reported for the sample as a whole. The overall results have been flagged in the extraction.
17031	Falconer	2013	US	"...to develop a preliminary foundation for understanding the experiences of formerly alcohol-dependent individuals who have achieved stable remission with the help of mutual support groups. Specifically, the researcher investigated people who have participated in both the Alcoholics Anonymous (AA) and the LifeRing Secular Recovery (LifeRing) models but prefer the latter approach"		Interview	Service users	10	No subgroup					Ongoing LifeRing participants with experiential familiarity with both the AA and LifeRing models, whose drug of choice was alcohol and who had achieved at least one year of continuous sobriety and had a clear commitment to maintain a pattern of lifelong abstinence, at least in part through regular ongoing participation in LifeRing, with preference given to those involved in some form of ongoing p…			Community outpatient	LifeRing mutual aid groups	Yes	Interactive non-pharmacologic therapies	Mutual aid/12-step/peer-led groups	In person				LifeRing mutual aid group was the main intervention of choice for the participants, but the data encompass any treatment and AA as well	No
5750	Field	2013	Ireland	"...to describe patients’ (1) experience of, and (2) attitude towards, screening and therapeutic interventions for problem alcohol use in primary care."		Interview	Service users	28	Problem drug users					People with opiate dependency			Primary care	"Primary care" was considered to consist of general practices that prescribe methadone and addiction treatment clinics that are based in a community and where general practitioners are responsible for clinical patient care. GPs can become licensed to prescribe methadone in Ireland.	No	No specific intervention						Participants were asked about screening and therapeutic interventions for problem alcohol use received in primary care as defined above
16011	Gaume	2021	Switzerland	"... to develop a new motivational intervention model for young adults admitted in the ED with alcohol intoxication...This first phase consisted of an iterative process to develop and pre-test the intervention model through qualitative evaluation and refinement of the intervention tool."		Interview	Service users, Service providers	12	College students/emerging adults, Attended ED					Young adults seen in the ED	Therapists	Psychologists trained to deliver the SBIRT in the ED	Emergency department		No	Interactive non-pharmacologic therapies	Screening alone/SBIRT/BI	In person				The intervention was a brief motivational interview in the ED that could be provided to those coming to the ED with alcohol intoxication (no screening).	No
17626	Gibbs	2011	US	...to investigate "the extent to which confidentiality influenced soldiers’ decisions to seek treatment and [to explore] whether there were any negative aspects of confidentiality" and to examine "...how soldiers and clinicians responded to evening and weekend treatment hours and explore here whether any modification to the program may be warranted."		Interview, Focus group	Service users, Service providers	80	Military					Included both soldiers in treatment with CATEP and soldiers not in treatment (to determine their awareness of the program)	Therapists, Chaplains	Alcohol Substance Abuse Program clinicians who provided services to Confidential Alcohol Treatment and Education Pilot participants and chaplains, who frequently provided counselling to soldiers considering treatment for alcohol abuse or other issues	Army installations		No	Care models				Other		Military-based confidential care model: The Confidential Alcohol Treatment and Education Pilot (CATEP) "allows soldiers to self-refer to ASAP [Alcohol Substance Abuse Program] without command notification and reduces the visibility of treatment by offering services outside normal duty hours...CATEP participants are not subject to having their personnel records flagged, a process that suspends pro…	No
2153	Gilbert	2019	US	"...to assess diﬀerences between women and men in alcohol services utilization using national longitudinal data while addressing limitations of prior studies (e.g., recall bias in lifetime studies, combining treatment types for analysis)."	Both or neither	Interview	Service users	177	Sex/gender/sexual orientation				Men vs women	Data were from the NESARC			None		No	No specific intervention							No	The main barrier to treatment seeking was related to not recognizing the problem or thinking that it would get better on its own (not relevant to our review). Some potential structural barriers were not reported by anyone (e.g., language barriers).
4418	Gilburt	2015	UK	"...to explore the experience of individuals seeking help for alcohol dependence and their journey through the alcohol treatment system as a means of better understanding the role that personal, treatment related and organizational factors interact in the pathway to recovery."		Interview	Service users	20	No subgroup					Participants were those who had been randomized to the "treatment-as-usual" arm of a previous RCT (compared to an assertive community treatment for alcohol dependence, which was not part of this qualitative study)			None		No	No specific intervention						Participants were asked about their experiences with treatment from the point of seeking help one year previously to present	Yes
5081	Giroux	2014	USA	"...to develop and pilot test a smartphone-based intervention app among individuals with an alcohol use disorder"		Interview	Service users	26	No subgroup					Patients were recruited using radio, newspaper advertisements, and flyer advertisements. Participants were eligible for the study if they were not receiving alcohol or drug treatment elsewhere, were at least minimally motivated to change their drinking (i.e., University of Rhode Island Change Assessment score indicating a contemplation stage of change or higher), were currently drinking heavily (…			None	recruited using radio, newspaper advertisements, and flyer advertisements. Participants were eligible for the study if they were not receiving alcohol or drug treatment elsewhere.	No	Independent or technology-based therapies			Mobile apps			App called Location-Based Monitoring and Intervention System for Alcohol Use Disorders (LBMI-A), a smartphone-based, stand-alone intervention application. Composed of psychoeducational modules, assessment and feedback of alcohol use patterns, geographic high-risk location monitoring and alerts, and in vivo assessment and intervention for alcohol cravings and help with managing psychological distr…
4866	Grazioli	2015	US	"...to (a) explore the content and valence of the perception of TMGs [twelve-step mutual-help groups] among chronically homeless people with alcohol problems, and (b) test the relationships between perceptions of TMGs and treatment attendance, motivation to change, and alcohol outcomes in this population."		Interview	Service users	62	Underhoused					"...received a single-site Housing First (HF) intervention (i.e., the provision of immediate, permanent, low-barrier, nonabstinence-based, supportive housing units within a single housing project) who had (a) participated in a larger parent study evaluating the effects of HF in improving publicly funded service utilization and alcohol outcomes...and (b) indicated they had attended TMGs, such as A…			Non-clinical community settings (e.g., harm reduction services, supermarket, community housing groups, community health organizations)	Housing First (HF) intervention (i.e., the provision of immediate, permanent, low-barrier, nonabstinence-based, supportive housing units within a single housing project)	No	Interactive non-pharmacologic therapies	Mutual aid/12-step/peer-led groups	In person				Twelve-step mutual-help groups such as AA	No	There isn't much in this paper
10701	Green	2011	USA	"...to evaluate treatment preferences and perceived barriers to seeking treatment reported by worried drinkers of various sexual orientations."		Survey	Service users	182	Sex/gender/sexual orientation				Men vs women, Heterosexual vs LGB	There was a broad range of levels of drinking intake ("41 (18%) considered themselves problem drinkers, and 19 (9%) described themselves as alcoholics") and treatment history ("Lifetime utilization of professional alcohol and/or drug treatment services was reported by 24 respondents (14% of n = 175), 26 (15% of n = 173) reported that they had attended self-help or community support groups for alc…			None	patients were recruited by posting a link to the Web-based survey on health-related, alcohol-related, and LGB-related Websites. LGB participants were actively recruited by posting advertisements and sending flyers to 146 LGB-related Websites and community organizations across the United States.	No	No specific intervention						The study focuses early on barriers to seeking care.		The latter part of the results looks at what types of trt respondents would pursue if they were to seek care, and summarizes types seeking outpatient vs inpatient trt, use of self-help / group / online / CPU based treatments. The authors note no differences between sex or gender for these aspects. The authors do also comment on preferences for male vs female therapists amongst men/women (35% of w…
17721	Green-Hamann	2011	US	...to determine why people choose to participate in Second Life groups, "given the variety of available options, such as CMC [computer-mediated communication] bulletin board discussions, mailing lists, website postings, and face-to-face social support groups"		Interview	Service users	16	No subgroup								None	AA meetings were held in a virtual online environment called Second Life	No	Interactive non-pharmacologic therapies	Mutual aid/12-step/peer-led groups	Online community				AA meetings held in a virtual online environment called Second Life. "Second Life (SL) is a three-dimensional virtual world and relatively new form of CMC [computer-mediated communication] that differs in several ways from bulletin board discussion groups, mailing lists, and websites."	No	This intervention (an online text-based platform for the delivery of AA meetings/groups) is somewhat archaic, given technological advances 11 years on
17920	Groves	2010	UK	"...to explore how acceptable these procedures [permanent incorporation of SBI into routine ward procedures] are to the staff and patients involved and what are the barriers that may prevent successful implementation...on in-patient wards of different specialities in three inner-London general hospitals"		Interview	Service users, Service providers	26	Hospitalized/inpatients					All new admissions to GI wards, infectious diseases wards, and medical admissions units, who were screened as having PAU and had received a BI from an alcohol liaison nurse	Nurses	Nurses who had administered the SBI	Hospital (any department)	GI wards, infectious diseases wards, and medical admissions units at three London hospitals	No	Interactive non-pharmacologic therapies	Screening alone/SBIRT/BI	In person				Screening with the FAST tool, provision of an advice booklet, and offer of referral to the hospital alcohol liaison nurse (ALN). ALNs carried out the BIs on the hospital wards. The BI was based on the principles of planned brief motivational interviewing.	No
4205	Gustafsson	2016	Sweden	"...to analyze the experiences of suspected drink drivers who accepted the offer of help given by the police and what it meant for them"		Interview	Service users	12	DUI					Suspected drink drivers			None	Recruited "with the help of the police, the social services, and the dependency care and treatment service"	No	Interactive non-pharmacologic therapies	Other	In person				Offers of help from the police to contact social services or the dependency care and treatment service. "a collaborative project between the police, the social services, and the dependency care and treatment service started in 1997 in one Swedish municipality, with the aim of preventing recurrences in drink and drug driving by quickly offering help to suspected intoxicated drivers when they are a…
598	Hadjistavropoulos	2021	Canada	...to examine "patient perceptions of the Alcohol Change Course (ACC), an ICBT [internet-delivered cognitive behavioural therapy] program for alcohol misuse offered within an online therapy clinic that delivers ICBT on a routine basis at no cost. The overarching goal was to understand patient experiences and preferences related to ICBT for alcohol misuse"	In treatment	Survey	Service users	191	No subgroup								None		No	Independent or technology-based therapies			Web/computer program			Internet-based CBT, either self-directed or offered with guidance of a provider via weekly emails and/or phone calls.
406	Haeny	2021	US	...to report "whether racial/ethnic differences exist in both lifetime AUD and DUD treatment utilization and barriers to treatment based on the most recent diagnostic criteria and including all major racial/ethnic groups in the United States"	Both or neither	Survey, Interview	Service users	1556	No subgroup, Minorities			All major US racial/ethnic groups, including White		This was a NESARC-III national population survey of "non-institutionalized civilian adults, " with oversampling of Black and Latine adults to allow racial/ethnic comparisons. Barriers were reported for those with a lifetime AUD who endorsed needing treatment but did not go.			None	National survey	No	No specific intervention
3815	Haighton	2016	UK	"...to gain an in-depth understanding of experiences of, and attitudes towards, support for alcohol related health issues in mid to later life"	Both or neither	Interview, Focus group	Service users	51	Older adults					Middle-aged and older people (50+ with experience of drinking alcohol), including both recovering dependent drinkers, dependent drinkers who were not using services, those with PAU, and minimal occasional drinkers (13% of sample).			None		No	Interactive non-pharmacologic therapies	Psychosocial interventions, Inpatient/residential therapy, Primary care-based therapy	In person				Any in-person therapy (e.g., SBIRT, residential rehabilitation, counselling)	No
3852	Hattingh	2016	Australia	"...to evaluate an SBI [screening and brief intervention] intervention in community pharmacies through assessing 1) the feasibility of recruiting and training pharmacists in SBI techniques, 2) the acceptability of SBI for alcohol use among consumers in pharmacies, 3) process outcomes for pharmacists delivering SBI and 4)’retention’ of consumers at three months"	Screening/BI	Survey, Interview	Service users, Service providers	21	No subgroup						Pharmacists		Pharmacy	Community pharmacies	No	Interactive non-pharmacologic therapies	Screening alone/SBIRT/BI	In person				The full AUDIT tool was used for screening and for those with any alcohol consumption (AUDIT >= 1), pharmacists discussed alcohol using motivational interviewing techniques to facilitate behavioural change, then provided an educational booklet to those with hazardous/harmful/probably dependent drinking (>= 8)	No
22425	Herring	2016	UK	...to examine "the feasibility of delivering alcohol IBA [alcohol identification and brief advice] in housing settings and...[to consider] the role of training in delivering IBA in non-health contexts including housing settings."		Interview, Focus group	Service users, Service providers	50	No subgroup					"Social renters:" residents of subsidized housing (i.e., housing operated on a not-for-profit basis and offered by local authorities/councils and housing associations, local housing companies, cop-operatives, and charitable trusts)	Community services personnel	Staff of subsidized housing, including neighbourhood managers, tenancy sustainment officers, project support workers and income management officers. Although "social renters" (service users) were included as part of the overall study, there were not the focus of this paper on feasibility.	Non-clinical community settings (e.g., harm reduction services, supermarket, community housing groups, community health organizations)	Subsidized housing operated on a not-for-profit basis and offered by local authorities/councils and housing associations, local housing companies, cop-operatives, and charitable trusts	No	Interactive non-pharmacologic therapies	Screening alone/SBIRT/BI	In person					No	There was a lot about role legitimacy, but this wouldn't be a modifiable service-level factor
6145	Heyes	2016	Australia	"...to: (i) gain an in-depth understanding of AUD treatment reluctance as provided by ALD transplant candidates and recipients; and (ii) to provide AUD treatment recommendations for ALD transplant candidates and recipients to inform future intervention studies"		Interview	Service users	42	Comorbid physical		Alcohol-related liver disease, Liver transplant			Participants were either on the transplant waiting list or in the posttransplant phase. An ALD diagnosis was determined by the transplant unit using a history of excessive and persistent alcohol consumption, together with clinical, laboratory, and liver biopsy findings. Anyone with a current substance use disorder (other than alcohol), acute psychiatric illness, or encephalopathy was excluded. Co…			Liver transplant unit	focus was upon pre-transplant, post-transplant ALD patients (including a 'relapser group' as well)	No	No specific intervention						no specific interventions were assessed. The study involved discussions about reluctance to seek/receive support and treatment for alcohol consumption before / after transplant and related barriers.	Yes	i've flagged 'involvement of partner' here; i could see this being a retention issue more than access, but it may also be patients more likely to access the program knowing they can directly involve their support system? thoughts Dianna?
9523	Heyes	2016	Australia	"...to identify factors contributing to treatment reluctance among participants who are alcoholic liver disease (ALD) transplant patients by comparing them individuals with an AUD who engage in specialty alcohol treatment"		Interview	Service users	80	No subgroup, Comorbid physical		Alcohol-related liver disease, Liver transplant			A sample of 40 participants who are ALD transplant patients (primary reason for their transplant had to be alcohol-related, and they were either on transplant waitlist or post-transplant) and 40 alcohol treatment seekers ('usual' trt seekers as comparison group) was sought.			Community outpatient, Inpatient/residential care, Liver transplant unit	involved recruiting participants from a national liver transplant unit (ALD group) and a drug health service, consisting of an outpatient counseling service, an inpatient detoxification unit, and community-based residential alcohol programs (control non-ALD group).	No	No specific intervention						The study focused generally looking at treatment reluctance, comparing the ALD group and ATS (alcohol treatment seekers) group in terms of barriers etc. No specific type of treatment was considered, though they do present some preferred types of trt that were noted by the ALD patients in the study.	No
8733	Ippolito	2020	USA	"...to conduct a literature review to answer: (1) How is anonymity defined and practiced by A.A. members? (2) Does the perception of anonymity in A.A. play a role in help-seeking behaviors? (3) How do members interpret or understand the “spiritual nature” of anonymity?		Interview	Service users	19	No subgroup					Self identification as a member of A.A. Persons with less than a year of continuous sobriety at the time of the interview were excluded. Children under the age of 18 were also excluded.			Community outpatient		No	Interactive non-pharmacologic therapies	Mutual aid/12-step/peer-led groups	In person				12-step programs (Alcoholics Anonymous)	Yes	I wasn't sure if Group vs Individual was a perfect fit, but it was related. Please confirm.
17280	Johnson	2014	US	...to evaluate "the feasibility and acceptability of an enhanced referral approach, introducing a 12-step volunteer to a woman in jail and organizing recontact between the two after release from jail to attend meetings together."		Survey, Interview	Service users	14	Sex/gender/sexual orientation, Incarcerated or justice system involvement				Women only				Post-incarceration		No	Interactive non-pharmacologic therapies	Mutual aid/12-step/peer-led groups	In person				AA offered volunteers to meet with incarcerated women who were interested in attending 12-step meetings for their PAU after release.	No	AA volunteers facilitated engagement with/access to AA post-incarceration
5553	Kaufmann	2014	US	"...to determine the inﬂuence of predisposing factors (e.g., socio-demographic and clinical characteristics), enabling factors (e.g., health insurance, ﬁnancial resources to seek treatment), and need factors (e.g., type of substance disorder), on alcohol use treatment utilization. The study further builds on two previous studies of treatment seeking and barriers to treatment among NESARC particip…		Interview	Service users	469	Comorbid mental	Anxiety disorder, Mood disorder				NESARC participants from Wave 1 only (2001-2), who met DSM-IV criteria for a lifetime AUD and who responded to questions about seeking treatment. Forty-two percent of participants met DSM-IV criteria for at least one comorbid lifetime mood or anxiety disorder.			None	NESARC	No	No specific intervention							No
4788	Khadjesari	2015	UK	"...focuses on people’s experiences of searching for help with their drinking online."		Interview	Service users	18	No subgroup					Sought help for their drinking online: drinking above recommended limits, looking for information on their drinking, and had participated in an RCT evaluating a freely available extended online alcohol intervention (Down Your Drink).			None		No	No specific intervention, Independent or technology-based therapies			Web/computer program			The study evaluated factors that led people to seek online PAU treatment vs "formal" (not online) treatment
4419	Khadjesari	2015	UK	"…to explore the feasibility and acceptability of offering electronic screening and brief intervention for alcohol misuse in the context of a health check in six different workplace settings"		Survey	Service users	797	Employees					Employees able to read English, at each of the six workplaces, providing informed consent, with access to the Internet.			Workplace settings	Three local authorities, one hospital, one university, and one Petro-chemical company	No	Independent or technology-based therapies			Web/computer program			Workplace-based SBIRT using the Healthy choices online tool	Yes	I believe I've captured the relevant areas, but Table 2 provides quite a bit of information, so please check.
156	Kiernan	2018	UK	"...to understand why veterans in the United Kingdom are either reluctant or have difficulty in accessing help for alcohol problems."	Both or neither	Interview	Service users	19	Veterans					Mainly men were included, despite purposive sampling. Recruitment of younger veterans was difficult in NHS services, so they expanded to third sector charities to obtain a younger demographic, but the youngest age was still 35 years.			None		No	No specific intervention
16257	Klingemann	2019	UK, Poland	...to explore "the personal experiences of patients and clinicians regarding assessment and treatment of comorbid alcohol and mental disorders...on the basis of qualitative data collected in mental health care settings in Poland and in the UK, in order to shed some light on the issue of the implementation and efﬁcacy of the existing procedures"		Interview	Service users, Service providers	109	Comorbid mental	Anxiety disorder, Mood disorder, Psychotic disorder				Patients with primary diagnosis of psychotic disorders—F20-29, affective disorders—F30-39, or anxiety disorders—F40-49 were invited for in-depth interviews.	Therapists, Physicians, Nurses	psychiatrists, psychologists, nurses, social workers all were sought	Community health services, Hospital (any department)	Participants of the study were recruited from the hospitals/wards or community mental health teams in Poland and the UK. Meaning of 'hospital' is unclear in this paper.	No	No specific intervention						several trt options are discussed briefly; the paper's focus is more on access to care generally for those with comorbid AUD and mental health disorders.	Yes	Found this a very deep paper with many concepts and mixed views on service splitting etc, and with no real quantitative data. Curious to see if I have 'over-tagged' any concepts.
10848	Klingemann	2010	Switzerland	"...to provide a comparative description of gender role orientation, gender-related self-concept, and masculine gender role stress in a clinical population of men in residential addiction treatment and in a matched population control group [and] to describe male patients’ perception of the importance and therapeutic relevance of men-speciﬁc treatment needs and the topics identiﬁed by previous res…		Survey, Interview	Service users	200	Sex/gender/sexual orientation, Hospitalized/inpatients				Men only	patients admitted to two major alcohol inpatient units in Switzerland (and a control group from the general population, matched on age, marital status, parental status, occupational status). Scales were used seemingly to categorize men as different types of males (androgynous, masculine, feminine, undifferentiated) to consider gender role.			Inpatient/residential care	patients drawn from two alcohol inpatient units; control group was general population.	No	Interactive non-pharmacologic therapies	Specialist therapy of any kind (as compared to peer-led or primary care), Psychosocial interventions	In person				Treatment preferences compare patients' views as to any individual therapy with a therapist of any gender / with a male therapist / with a female therapist; group therapy; discussions outside therapy with other male patients; discussions outside therapy with other female patients; outside clinic with another man / woman. In addition, the study also discusses preferences as to whether therapies sh…	Yes	though we've discussed this paper, i have no doubts we will discuss again to further refine
762	Koffarnus	2021	US	"...to evaluate the effectiveness and acceptability of a remotely delivered contingency management intervention with a deposit contract requirement to partially fund the cost of the monetary incentives to be earned in the intervention" and "to assess the acceptability of this intervention and determine if the deposit contracts reduced costs"	In treatment	Survey	Service users	51	No subgroup					eligible participants "...indicated a willingness to provide a $75 monetary deposit to be held in an incentive fund, and expressed a desire to cut down or quit drinking"			None		No	Interactive non-pharmacologic therapies	Psychosocial interventions	In person				Contingency management, with remote alcohol intake monitoring and incentive delivery to promote abstinence, but with partially self-funded abstinence incentives (i.e., the participants put in a $75 deposit prior to the program and could earn up to $350 in incentives during the program). Incentives were deposited into debit cards for participants.	No	Clinical trial of the CM intervention, but 30% of participants could not come up with the $75 deposit, indicating a barrier to access.
5339	Lee	2014	Australia	...to describe "the experiences of Aboriginal women seeking help for co-occurring mental health and SUDs and the experiences of their family and of health staff in community-controlled health services in NSW."		Interview	Service users, Service providers	44	Comorbid mental, Indigenous, Sex/gender/sexual orientation	Anxiety disorder, Mood disorder, Psychotic disorder			Women only	Women had comorbid mental health and SUDs, which included alcohol, cannabis, heroin, benzos, etc. Our inclusion criteria allowed inclusion of both alcohol and other drug disorders, without separate reporting of alcohol findings, if the participants also had comorbid mental health issues.	Aboriginal health workers	The roles of the Aboriginal health workers were not reported.	Indigenous healthcare services or communities	Women were recruited from Aboriginal health services, but some had sought help at times of crisis from GPs or police, also.	No	Interactive non-pharmacologic therapies	Screening/treatment of dual diagnosis, generally					The study evaluated perceptions of treatment of dual diagnosis in any setting, not just with Aboriginal health services.	No
20851	Lewis	2018	US	"...to evaluate the feasibility (ie, high response rate to TMs) and acceptability (ie, participants’ rating of TMs; participants’ overall impressions on usefulness of PBS [protective behavioral strategies]) of a TM intervention [to reduce community college students' alcohol use]"		Interview	Service users	48	College students/emerging adults					General inclusion criteria: 18–29 years old, enrolled full- or part-time at a local community college, drink 4+/5+ for women/men over the course of 2 hours, or exceed weekly National Institute on Alcohol Abuse and Alcoholism drinking recommendations (8+/15+ for women/men) over the past week and own/use a cell phone with text messaging capabilities.			College/university	General summary of recruitment strategy for the RCT: tabling at on-campus events, hanging posters and handing out fliers around campuses, placing ads in the college newspapers, and sending out an email to the student body with information about the study. Supplemented recruitment by placing online ads on Craigslist	No	Independent or technology-based therapies			Text messaging			participants received a total of 12 TMs over the next 2 weeks (2 messages a day, 3 days a week) on the days they indicated in the baseline survey as their typical drinking days. Messages were tailored (e.g. testimonials, tips, tailored or personalized messages, and “mocktail” recipes) based on input from the participants at baseline.	No	this is very 'text app' specific; to discuss if we are still retaining this type of study.
4121	Lewis	2016	US	"...to identify modiﬁable factors in the primary-care setting that may help inform the development of more effective clinical strategies for improving this care transition, supporting women Veterans’ linkage to specialty SUD treatment, and ultimately improving their chances of recovery."	Both or neither	Interview	Service users	30	Sex/gender/sexual orientation, Veterans				Women only	Screened positive for PAU on AUDIT-C and answered "yes" to whether they had discussed their alcohol consumption with the primary care provider during a routine visit within the last year			Veterans Affairs Women's Health clinics		No	No specific intervention						Looked at factors associated with the receptivity of the women to alcohol-related care	No
5158	Lieberman	2014	US	"...to survey a group of patients in a primary care clinic who had concerns about the amount of alcohol they were drinking, and ask them to rate the acceptability of a selection of treatment options."		Survey	Service users	212	No subgroup					Recruited from primary care clinic			Primary care		No	No specific intervention						Participants were asked about 7 different treatment modalities
3128	Luitel	2017	Nepal	"...to describe the treatment gap among adults with DD [depressive disorder] and AUD [alcohol use disorder], examine possible barriers to initiating mental health treatment, and investigate demographic predictors of reporting treatment barriers in Nepal."	Both or neither	Survey	Service users	91	No subgroup					Community sample; however, AUDIT was used to detect those with PAU (>= 9). They also included participants who were found to have depression (i.e., participants had AUD OR depression).			None	District offered AUD treatment at local hospitals for both inpatients and outpatients	No	Interactive non-pharmacologic therapies	Specialist therapy of any kind (as compared to peer-led or primary care), Other	In person				OTHER = generalist health providers (medical doctor, health assistant, auxiliary health worker, community medical assistant) AND traditional providers (traditional healer or religious leader).
9605	Mackridge	2015	UK	"...to develop and apply a model for in-depth scrutiny of CP-based [community pharmacy-based] screening and intervention services with feedback to service providers to support development of best practice"		Interview, Ethnography	Service users, Service providers	21	No subgroup					Clients of community pharmacies	Pharmacists	Pharmacy staff	Pharmacy		No	Interactive non-pharmacologic therapies	Screening alone/SBIRT/BI	In person				Alcohol identification and brief advice services	No
4378	McCallum	2015	Australia	"...to explore the patient experience of AUD treatment in areas of CoC [continuity of care], treatment need and patient satisfaction. This study also sought to compare experiences of patients with and without SMHS [severe mental health symptoms], to identify whether speciﬁc issues might relate to the complex needs of these patients."		Interview	Service users	34	No subgroup, Comorbid mental	Anxiety disorder, Mood disorder				Participants were grouped as having severe mental health symptoms (anxiety and/or depression) or not			Community outpatient, Inpatient/residential care	"patients presenting to an inpatient hospital, outpatient service, inpatient detoxiﬁcation clinic and a residential/therapeutic community"	No	No specific intervention						Although participants were recruited from both outpatient, inpatient hospital, and residential treatment facilities, the objective of the study was to evaluate access to care, generally.
21041	McCombe	2016	Ireland	"... to explore GPs’ and patients’ experience of this intervention [a primary care-based complex intervention to promote SBI for PAU among opioid agonist patients], specifically its feasibility, acceptability and possible effectiveness"		Interview	Service users, Service providers	22	Problem drug users					Patients receiving opioid agonist therapy with their GP	Physicians	GPs who had received specialised training to prescribe methadone for OAT and who had received the complex intervention (i.e., an educational package for GPs on SBI for PAU among patients receiving OAT in primary care and who had carried out SBI on patients recruited for the study)	Primary care	Primary care clinics with GPs who were specially trained to prescribe methadone	No	Interactive non-pharmacologic therapies	Screening alone/SBIRT/BI	In person				The AUDIT tool was used to screen patients. They don't report what the BI was, if there was one (although they refer to the service as "SBI")	No
859	Medina	2021	Colombia	to explore "the structure of the network of actors involved in the care of individuals with unhealthy alcohol use (UAU) at the primary care level in ﬁve primary care centers in Colombia between 2017 and 2018"	In treatment	Interview, Focus group	Service users, Service providers	Not reported	No subgroup					Some individuals were recruited from AA and the rest as primary care patients (I think...poorly reported)	Therapists, Physicians, Nurses	Primary health care team, consisting of "general physicians, mandatory social service physicians, res idents, nurses, psychologists, and social workers."	Primary care	5 primary care facilities	No	Interactive non-pharmacologic therapies, Independent or technology-based therapies	Outpatient/community-based therapy	In person	Mobile apps, Text messaging			The study specifically evaluated treatment in primary care, but asked about the role of cellphones and apps in treatment.
2598	Mellinger	2018	US	"...to elicit patient preferences, barriers, and misconceptions about AUD treatment from ALD [alcoholic liver disease] patients with compensated and decompensated cirrhosis"	Both or neither	Survey, Interview	Service users	113	Comorbid physical		Alcohol-related liver disease			Had a history of compensated or decompensated alcohol-related cirrhosis or alcohol hepatitis			GI/endoscopy/hepatology clinics		No	No specific intervention
4459	Mullen	2015	US	...to "assess the willingness of offenders to report problematic alcohol use and symptoms of the most common co-morbid mental health disorders using the computerized screening tool; (3) examine the usability of the computerized screening tool by assessing clients’ perceptions of ease-of-use, time, aesthetics, and comprehension, as well as staff reports of assistance given to clients and technical…		Survey	Service users	49	DUI					DUI offenders most vulnerable to unmet treatment needs (i.e., low income and/or uninsured) were referred to the study's SBIRT program			Community justice/drug court programs	Participants were in the pre-trial services phase of criminal justice involvement	No	Interactive non-pharmacologic therapies	Screening alone/SBIRT/BI	In person				The "SBIRT program consists of a self-guided, web-based, screening tool named Motivational Alcohol Treatments to Enhance Roadway Safety (MATTERS), which assesses alcohol use characteristics and generates a personalized feedback report. The feedback report can then be used by staff to deliver a manualized brief motivational intervention and provide a referral to treatment"
17822	Mulvihill	2010	Canada	"1) What are the experiences of women with PTSD and a history of IPV in seeking help for alcohol dependence in the context of [a women-only rural residential treatment facility] site? 2) How are women's experiences of seeking and obtaining help influenced by their personal dispositions and resources, including informal support networks, interactions with treatment staff, and broader cultural beli…		Interview, Focus group, Ethnography	Service users, Service providers	18	Comorbid mental, Sex/gender/sexual orientation, IPV history	PTSD			Women only	Past or ongoing IVP	Therapists	"All had some level of addiction education but none had achieved a university degree."	Inpatient/residential care	a women-only rural residential treatment facility	No	Interactive non-pharmacologic therapies	Inpatient/residential therapy	In person					No
5974	Murphy	2013	US	"...to assess the feasibility of using a computerized alcohol screening interview (CASI) program to identify at-risk alcohol users among adult ED patients and 2) [to] report on the accurate deployment, or distribution, of alcohol screening results from both patient and research staff perspectives"		Survey	Service users, Service providers	517	Attended ED						RAs	"Research assistants working in the...ED are all qualified technicians, assisting nurses when needed but primarily implementing research protocols."	Emergency department	The second largest ED in the US	No	Interactive non-pharmacologic therapies	Screening alone/SBIRT/BI	In person				The screening was computer assisted, but assistants were available to aid service users	No
6397	Murray	2012	UK	"...to describe the service [an innovative web-based service] along with the results of the initial evaluation of the pilot with a view to helping commissioners and policy-makers who may wish to introduce a similar service." and specifically to "determine the feasibility and acceptability of the new service"		Interview	Service users, Service providers	52	No subgroup					Adults identified in primary care as drinking hazardously/harmfully who accepted referral to reduce their alcohol consumption after brief intervention	Physicians, Nurses, Medical/physician/health assistants	GPs, practice nurses, and a medical assistant	Primary care	One Primary Care Trust in a relatively affluent area on the outskirts of London	No	Interactive non-pharmacologic therapies, Independent or technology-based therapies	Screening alone/SBIRT/BI	In person	Web/computer program			The study intervention consisted of an initial screening and BI in primary care, followed by a web-based self-help program (Down Your Drink) and support to use the program	No	Saturation was met for service providers but not for service users; however, data were amalgamated and so all were extracted.
1333	Myers	2020	South Africa	...to test "the eﬃcacy of an alcohol-focused intervention for reducing alcohol consumption and improving ART adherence and HIV treatment outcomes among PLWH [people living with HIV] in South Africa" and "to explore participants’ perceptions of the acceptability of the structure and content of the intervention and its perceived usefulness for facilitating behavioral change"	Intervention or TAU	Interview	Service users	49	Comorbid physical		HIV						ART outpatient clinics/HIV primary care clinics		No	Interactive non-pharmacologic therapies	Psychosocial interventions	In person				Brief motivational interviewing and problem-solving therapy: Trained counsellors delivered individual counselling at the ART clinic, and "provided feedback on the participants’ risk for alcohol-related harms, helped the participant set goals and identify barriers to change, and guided the participant in identifying life problems that may contribute to alcohol use while teaching the participant a …
277	Myers	2018	South Africa	"...to describe chronic disease patients’ perceptions of the acceptability of being offered mental health counseling within PHC facilities and their preferences for the way in which this counseling should be delivered."	Screened but no treatment	Interview	Service users	30	Comorbid physical		HIV, Diabetes			Excluded patients that were receiving treatment for a mental health condition.			Primary care		No	Interactive non-pharmacologic therapies	Psychosocial interventions, Screening/treatment of dual diagnosis, generally	In person				Screening for problematic alcohol use and depression was conducted while participants waited for their chronic disease appointment in primary care. After being screened, those with PAU were asked their counselling preferences, although they had not yet experienced the services.
8943	Nehlin	2018	Sweden	"...to investigate the experiences of those patients who had been using a CPDB [cellular photo digital breathalyzer] for a period of at least 3 months. What are their personal experiences of using the system? Do the patients think it supports them to change their drinking habits and if so, in what way?"		Interview	Service users	12	No subgroup					People who had been using a cellular photo digital breathalyzer as part of an ongoing RCT for at least 3 months			Community outpatient	The CPDB was used in conjunction with treatment at an outpatient addiction treatment center and the aftercare unit of a private 12-step treatment facility.	No	Adjuncts to therapy					Other	Cellular photo digital breathalyzer	No
19725	O'Grady	2021	US	...to examine "patient perspectives and experiences in a care program for UAU in a PCP using qualitative methods." "The program under examination in this study is Project ReDUCE (Reducing Drinking Using Collaborative Efforts), a collaborative care model to treat UAU in a PCP. Three research questions guided this study: (1) What were the reasons patients participated in ReDUCE? (2) What were patie…		Interview	Service users	24	No subgroup								Primary care		No	Care models				Collaborative care		All services were integrated within the primary care practice (PCP) and PCP providers monitored patients' progress during regular PCP visits. Core elements included daily text-message drinking tracking surveys, medication management (Naltrexone), and therapy sessions (Motivational Enhancement Therapy, Modified Behavioural Self-Control Therapy). "The practice has an ongoing screening, brief interv…	No
4938	Ornelas	2015	US	"...to culturally adapt screening and brief intervention for Latino day laborers"		Interview	Service users, Service providers	18	Minorities, Sex/gender/sexual orientation			US Hispanic immigrants	Men only	Latino immigrant men day laborers	Therapists	Social service providers working with Latino immigrant men in the areas of mental health and substance use	Community health services, Community outpatient, Non-clinical community settings (e.g., harm reduction services, supermarket, community housing groups, community health organizations)	Recruitment of service users from a community-based day labor worker centre and service providers from "county health agencies, alcohol treatment centers, and community-based organizations serving Latino day laborers"	No	Interactive non-pharmacologic therapies	Screening alone/SBIRT/BI	In person				A culturally adapted SBIRT for Latino men	No
3771	Osilla	2017	US	...to evaluate "the acceptability of Cognitive Behavioral Therapy (CBT) for AUDs adapted for DUI programs."	In mandatory treatment	Focus group	Service users	35	DUI					clients with a DUI offence attending one of two DUI programs			Mandatory DUI programs	"In Los Angeles County, when an adult is arrested for DUI for the first time, in addition to having a suspended driver’s license and other sanctions, the individual also attends a 3-, 6-, or 9-month DUI program that meets Title 9 requirements for license reinstatement. At the participating programs, the average cost for attending a 3month program is about $500, which includes an hour of intake, 1…	No	Interactive non-pharmacologic therapies	Psychosocial interventions	In person				Participants of a mandatory DUI program "were asked to participate in a 2-hour meeting that consisted of a CBT session demonstration for an hour, and then a debriefing focus group in the second hour." Nine different CBT sessions were developed and used.
3008	Parkman	2017	UK	...to provide "insights into how people who frequently attend EDs use, view, and experience specialist alcohol services", including "barriers to accessing specialist addiction services"	Both or neither	Interview	Service users	30	Attended ED					People who regularly attended EDs (10-84 times each in the past 12 months)			Emergency department		No	Interactive non-pharmacologic therapies	Other	In person				Services currently used by a subset of the participants included community drug and alcohol team (CDAT), alcohol liaison nurse, peer-led user groups, GP care, and residential rehabilitation.	No	There was a lot of commentary about people enjoying the relationships with others that they build in treatment services and also about the need to alleviate boredom to help reduce their drinking, but these didn't fit into modifiable service-level factors.
9510	Parkman	2016	UK	" ...to evaluate how a 12-Step-based, day treatment program affects service users recovering from alcohol dependency in the United Kingdom"		Interview	Service users	16	No subgroup					15/16 had alcohol as primary substance, 1 was cocaine			Community outpatient	The program assessed is a structured day program over 12 weeks. Clients came into the program in one of four ways: (1) via hospital referral (one referral), (2) from housing associations across the city (three referrals), (3) self-referral (two referrals), or (4) Lifeline (10 referrals), the primary drug and alcohol service in the city.	No	Interactive non-pharmacologic therapies	Mutual aid/12-step/peer-led groups, Specialist therapy of any kind (as compared to peer-led or primary care), Psychosocial interventions, Outpatient/community-based therapy	In person				Abstinence based structured day program for people attempting recovery from substance dependence. Delivered by a psychotherapist and additional trained counsellors. Runs 4 days a week for a duration of 12 weeks. During this time, clients: (1) must attend at least 3 mutual aid meetings (e.g. AA) per week; (2) follow first three steps of 12-step program; (3) attend to one-on-one counselling session…	No
1702	Pinedo	2020	US	"...to explore barriers to specialty substance abuse treatment (e.g., in/out patient services, rehabilitation)...on a subset of women participants."	Both or neither	Interview	Service users	9	Sex/gender/sexual orientation				Women only	Past 5-year SUD by DSM-5 criteria, targeting those with no prior use of specialty substance abuse treatment			None	Recruitment ads on Craigslist	No	Interactive non-pharmacologic therapies	Specialist therapy of any kind (as compared to peer-led or primary care)	In person				"Participants were specifically informed that for the purpose of this interview, treatment referred to specialty treatment services and not other forms of treatment (e.g., primary care, hospital, general therapy, mutual help groups)."	No	There were a lot of other barriers reported, but they were not specific to alcohol. 64% of participants had concurrent AUD and DUD.
16902	Pitman	2015	US	"...to examine the motivation for, and barriers to, recovery and/or treatment entry from the perspective of alcohol dependent individuals and mental health professionals. Specifically, this study sought to explore the degree to which alcohol dependent individuals’ and mental health professionals’ perceptions regarding treatment entry are similar or different."		Survey	Service users, Service providers	100	No subgroup					Self-identified as alcohol dependent and in recovery (primarily recruited from AA)	Therapists	Mental health professionals who were currently practising and had a minimum of one year of experience working with the substance abuse population (recruited through professional contacts of the primary researcher).	Drug and/or alcohol treatment services, not further defined, Community outpatient	Individuals with AUD were recruited from AA, while therapists may have worked in any SUD treatment facility	No	No specific intervention						Barriers to recovery and/or treatment were evaluated	No	The factors were all pre-selected from the literature and not derived from the data.
4548	Probst	2015	Italy, Germany, Hungary, Latvia, Poland, Spain	...to examine "self-reported reasons for not seeking treatment and their association with alcohol use disorder severity among primary health care patients diagnosed with an alcohol use disorder."		Interview	Service users	664	No subgroup					Participants were recruited from primary care offices. GPs were also surveyed but not for any data relevant to our study.			Primary care		No	No specific intervention
4883	Randall-James	2015	UK	"...to examine the feasibility and acceptability of routine screening for alcohol misuse in a small sample of older people with cognitive impairment receiving services in memory clinics"		Interview	Service users	10	Older adults					65 years and older			Older adult clinical services	Memory clinics	No	Interactive non-pharmacologic therapies	Screening alone/SBIRT/BI	In person				Screening with AUDIT, CAGE, and SMAST-G
711	Roberts	2020	UK	"...to investigate the perceptions of service users, service providers and service commissioners within four specialist community alcohol services in England that experience either high or low rates of alcohol dependence prevalence and high or low rates of specialist treatment access"	In treatment	Interview, Focus group	Service users, Service providers	28	No subgroup					"...receiving treatment from the specialist alcohol service in question"	Therapists, Nurses	"healthcare professionals who worked within the service providing care for people with alcohol dependence	Community outpatient	"local authority commissioned community alcohol services"	No	Interactive non-pharmacologic therapies	Specialist therapy of any kind (as compared to peer-led or primary care), Outpatient/community-based therapy	In person				"specialist community alcohol services" in the UK, where, in 2012, the NHS was no longer responsible for commissioning PAU services and the responsibility was taken over by local authorities and care provided by 3rd sector or private sector agencies
7691	Rose	2010	US	"...to develop an IVR-based BI (interactive voice response technology-based brief intervention; IVR-BI) and pilot test it for feasibility and patient acceptability"		Interview	Service users	30	No subgroup					Very elderly patients were excluded			Primary care		No	Interactive non-pharmacologic therapies	Screening alone/SBIRT/BI	Virtual				Brief intervention: Patients were screened in the primary care waiting room using interactive voice response (IVR) technology. Those testing positive were invited to use an interactive voice response technology-based brief intervention (IVR-BI) at home that provided information and advice about drinking and health. People were asked to call the provided number within 48 hours. Some of these parti…	No
17778	Sanders	2010	US	...to examine "from a feminist perspective the participation of women in the gendered space of women-only Alcoholics Anonymous (AA) meetings"		Survey	Service users	167	Sex/gender/sexual orientation				Women only	Women recruited from women-only AA meetings			Outpatient (&quot;community&quot;) mental health services		No	Interactive non-pharmacologic therapies	Mutual aid/12-step/peer-led groups	In person				Women-only AA meetings	No
3323	Sari	2017	Denmark	"...to investigate perceived barriers to participate in an exercise intervention among alcohol use disorder patients, who dropped out from the Healthy Lifestyle Study"	Neither	Interview	Service users	17	No subgroup					Participants in an RCT of an exercise program ancillary to regular treatment who dropped out of the trial			Community outpatient		No	Adjuncts to therapy					Other	Exercise therapy, either individual or group, as an adjunct to treatment as usual of AUD
22738	Scarfe	2022	Canada, US	"...to examine patterns in how restrictions due to the COVID-19 pandemic impacted individuals attempting recovery from an AUD [and] ...to examine patterns in the perceived utility, user experience, and beneﬁts of virtual resources."		Interview	Service users	62	No subgroup					All were actively engaged in a recovery attempt (either formally or informally). Patients were recruited from a quantitative study investigating the impact of COVID-19 on recovery from AUD that was added to two ongoing research projects in Hamilton, Ontario, Canada and Boston, Massachusetts.			Drug and/or alcohol treatment services, not further defined	All were actively engaged in a recovery attempt (either formally or informally), but the services were not further refined.	Yes	No specific intervention						the article doesn't discuss any specific forms of therapy, but rather collects opinions on users' views on the use of virtual care options during the covid pandemic (comparisons to in-person services generally are discussed). That said, much of the discussion appears to surround group-based meetings, but these are not well described.	Yes	DW: I have reviewed
212	Scholer	2022	Denmark	"...to assess the feasibility of the 15-method in a Danish Primary care setting, and thus to: 1) investigate how the 15-method, including the supportive material developed in Sweden and translated into Danish, was perceived by Danish GPs, 2) investigate if and how the 15-method could be integrated in daily routines in Danish general practices. Lastly, 3) to assess if aspects of the 15-method, or …	Screening/BI	Interview, Focus group	Service users, Service providers	13	No subgroup						Physicians, Nurses	Physicians were GPs	Primary care		No	Interactive non-pharmacologic therapies, Care models	Screening alone/SBIRT/BI	In person		Stepped care		"The 15-method" is a Swedish-designed 'opportunistic screening tool and treatment option for alcohol problems ranging from hazardous use to alcohol dependence using a stepped-care approach'	No	They didn't really provide any findings for the stepped-care model.
8900	Schonbrun	2019	US	...to examine "barriers to attending TMGs [twelve-step mutual help groups] among a sample of jailed women with AUDs"		Survey	Service users	135	Sex/gender/sexual orientation, Incarcerated or justice system involvement				Women only	Women in a pretrial detention facility, who were unsentenced or sentenced to 60 days or fewer, who did not expect to attend residential alcohol or drug treatment upon release			Police custody/detention facilities	Pretrail detention facility	No	Interactive non-pharmacologic therapies	Mutual aid/12-step/peer-led groups	In person				This paper reports results of a survey about aspects of AA that people did/did not like or caused concerned.
116	Seddon	2021	UK	"...to understand the impact of the COVID-19 pandemic on older adults in alcohol treatment (aged 55+)...to identify how alcohol services supported older adults during the pandemic, and how changes to service provision were experienced."	In treatment	Interview	Service users, Service providers	30	Older adults					Currently in alcohol treatment; selected based on whether they needed to shield during the pandemic (37% yes; 63% no)	Therapists, Service administrators/directors	Needed to have provided support to older adults during the pandemic	Drug and/or alcohol treatment services, not further defined, Older adult clinical services	Drug and alcohol treatment services that provided services to support people aged 55+.	Yes	Interactive non-pharmacologic therapies	Mutual aid/12-step/peer-led groups, Psychosocial interventions, Outpatient/community-based therapy	In person, Virtual, Online community				All services provided a range of psychosocial interventions, with a focus on harm reduction, but phone calls tended to be informal chats rather than structured alcohol interventions. In-person appointments were maintained for some individuals, especially those with hearing/memory/speech impairments and the most vulnerable, who may not have disclosed their treatment to family members.
1016	Shannon	2021	Colombia	...to address "participants’ [patients, providers, and health care administrators] attitudes towards care of depression and unhealthy alcohol use, use of technology in care, and the successes and challenges of implementing the intervention[technology-supported screening, decision-support, and digital therapeutic care for depression and AUD in Colombian primary care settings]."	Screening/BI	Interview	Service users, Service providers	18	No subgroup						Physicians, Service administrators/directors		Primary care		No	Interactive non-pharmacologic therapies, Independent or technology-based therapies, Care models	Screening alone/SBIRT/BI	In person	Web/computer program	Web-based clinical decision support systems for practitioners		The intervention was multi-faceted: "...technology-supported screening, decision-support, and digital therapeutic care for depression and AUD in Colombian primary care settings" "The implementation includes training of the physicians and administrators at the site on the specifics of the intervention, as well as training of the physicians on the diagnosis and management of depression and AUD. Cli…	Yes	We already looked at this one together.
9365	Sinclair	2017	UK based, included subjects globally	"...to describe the population, component parts of a new peer-led online support group, ‘Soberistas’, and consider what the different parts of the site affords the members and browsers who use it, both as a form of mutual aid, but also to consider factors involved in designing an effective online platform for social support."		Survey	Service users	438	No subgroup					The online group is primarily for women, but 6% of respondents were men			None	Online community	No	Interactive non-pharmacologic therapies	Mutual aid/12-step/peer-led groups	Online community				"Soberistas is ‘an online community of people who are trying to resolve their problematic drinking patterns’, " primarily for women. "Soberistas is a ‘social network site for people who are trying to resolve their problematic drinking patterns’ (Rocca, 2016). It was launched in 2013 by Lucy Rocca, 18 months after she became abstinent from alcohol, based on what she reﬂected had been her own needs…	No
1531	Snowden	2020	UK	...to "investigate the feasibility of introducing a screening process to assess adult preoperative drinking levels and to deliver a brief behavioural intervention adapted for the target population group"	Screened only	Interview	Service users, Service providers	16	Pre-operative patients						Physicians, Nurses		Pre-operative assessment clinic		No	Interactive non-pharmacologic therapies	Screening alone/SBIRT/BI	In person				Screening and brief intervention in the pre-operative assessment clinic. The AUDIT-C was used for screening. One or two sessions of BI were administered, with the first immediately after screening and the second (if necessary) about one week before surgery. The first focused on patient education and delivery of a behaviour change intervention. The second session "aimed to prompt behaviour change …	No
8790	Sorsdahl	2019	South Africa	"…to perform formative work to explore patients’ perceptions of alcohol as a barrier to treatment, the acceptability of providing SBIs for alcohol within the context of HIV services and potential barriers to patient uptake of the SBI being considered"		Focus group	Service users	23	Comorbid physical		HIV			Adults ﬂuent in English, Setswana, Sesotho or Sepedi; a resident in Tshwane municipality; be HIV-positive and be taking ART for a minimum of three months. They also needed to meet AUDIT criteria for harmful/hazardous drinking. Those meeting criteria for alcohol dependence were not included in the study.			Hospital (any department)	The study was conducted at two district hospitals in the Tshwane Metropolitan Municipality. Both district hospitals serve a high number of ART patients from free-standing HIV clinics on the hospital premises	No	Interactive non-pharmacologic therapies	Screening alone/SBIRT/BI	In person				Alcohol-focused brief intervention for reducing alcohol consumption and improving adherence to ART and HIV treatment outcomes. Described to be a four-session blended motivational interviewing and problem-solving therapy intervention (studied in a prior trial).	No	in the subform, have coded 'empathy of provider'; curious if you would label with any other boxes... this was about fear of telling docs/nurses about their alcohol use given they've been told not to due to ART meds.
4925	Stoutenberg	2015	USA	...to examine "the exercise attitudes, beliefs, and preferences of individuals seeking treatment for AUD in a residential setting"		Survey	Service users	119	Hospitalized/inpatients					Involved patients in residential trt programs (on average patients stay 28-30 days). Participants were eligible to participate in the study based on a DSM-IV-TR diagnosis of alcohol abuse or dependence.			Inpatient/residential care	Patients are admitted to the residential treatment facilities based on levels of care needed with some admissions including individuals who were involuntarily committed to treatment to fulﬁll court orders and probation orders.	No	Adjuncts to therapy					Other	Exercise therapy generally. The survey seeks out input on aspects of delivery (type of exercise, intensity, instructor led, equipment access,	Yes	have grouped various factors under 'factors related to exercise'; may be good to re-visit if this is how we want to tackle!
204	Sturgiss	2022	Australia	...to explore "the perspectives of clinicians and patients on how we can better support the use of BIs [brief interventions] for alcohol in primary care."	Received BI	Interview, Focus group	Service users, Service providers	41	No subgroup					"Most had a current or prior history of heavy alcohol use, though most were classified by the AUDIT-C as current abstainers."	Physicians, Nurses		Primary care		No	Interactive non-pharmacologic therapies	Screening alone/SBIRT/BI	In person				Brief interventions in primary care were the only interventions assessed	No	Participants also suggested that "having resources with accurate and accessible information for patients was important." These could be provided both after the consultation and in the waiting room.
6160	Suffoletto	2016	US	"...to understand young adults’ qualitative experiences using the TRAC [Texting to Reduce Alcohol Consumption] intervention and explore ways to improve its usability." ...to "examine the opinions of individuals who actually experienced an intervention—as opposed to being presented with theoretical or sample messages—and who reflected on how the intervention’s various features impacted their thoug…		Focus group	Service users	18	College students/emerging adults					Not seeking help for their alcohol use and had completed at least 6 weeks (50%) of the SMS text messaging assessments			None	Participants were recruited from EDs, but the intervention occurred in the general community	No	Independent or technology-based therapies			Text messaging			The TRAC text messaging intervention ran for 12 weeks and targeted heavy episodic drinking, using a design informed by the theory of planned behaviour and goal-setting theory.	No
3980	Sundstrom	2016	Sweden	"...to evaluate the feasibility and preliminary effects of an eight-module Internet intervention for problematic alcohol use, with and without guidance."	In treatment	Survey	Service users	50	No subgroup								None			Independent or technology-based therapies			Web/computer program			"Participants in all three groups had access to the same treatment program, a Swedish translation and adaptation of the Dutch program Therapy Alcohol Online, developed by the Jellinek Clinic [15, 23]. The program was delivered through a newly designed web portal secured with encrypted communication and protected with an individual user name and a password. The program consisted of eight online mo…
141	Taak	2021	UK	"...to explore the views of UK-based, Punjabi-Sikh men on: (i) alcohol consumption within the community; (ii) available support for alcohol reduction; and (iii) an evidence-informed alcohol reduction app"	Seekers	Survey, Interview	Service users	15	Minorities, Sex/gender/sexual orientation			UK Punjabi-Sikh	Men only	All participants were emerging/young adults (18-27 years), although this was not an eligibility requirement			None		No	No specific intervention, Independent or technology-based therapies			Mobile apps			The Drink Less mobile app was provided to the participants during their interview to get their opinions on it.	No
3751	Tarp	2017	Denmark	" [(1) to examine the differences between participants and nonparticipants [in a small RCT aimed at examining the effectiveness of videoconferencing-based treatment of AUDs in a real-life setting], and (2) to examine the characteristics of nonparticipants and their reported reasons for not participating."	Both or neither	Survey	Service users	51	No subgroup					Participants from this study were those who opted not to participate in an RCT involving use of videoconferencing for PAU trt. All were encountered at a public outpatient alcohol program; this study focused on the nonparticipants to explore their barriers to joining the study (wherein videoconferencing was the key intervention).			Community outpatient		No	Interactive non-pharmacologic therapies	Psychosocial interventions	Virtual				Describe performance of video-conferencing implemented treatment services for PAU. Other specifics are not mentioned.
9337	Tarp	2017	Denmark	"...to describe patient perspectives on optional videoconferencing-based treatment for AUD"		Interview	Service users	27	No subgroup								Community outpatient	outpatient alcohol clinic in Denmark	No	Interactive non-pharmacologic therapies	Psychosocial interventions: in-person or by videoconference	In-person and virtual				The group is from the experimental group from a randomized trial of treatment as usual combined with optional videoconferencing vs treatment as usual. The patients were equipped with a laptop with wireless internet and a Cisco Telepresence videoconferencing client. Before each treatment session, they were allowed to choose between receiving treatment at the clinic or via videoconferencing from th…	No
6892	Thomas	2011	India	"...to describe the reasons for excessive alcohol intake, the problems associated with alcohol abuse, the perceived effect of alcohol use on TB treatment and the perceived necessity of an intervention programme for TB patients with AUD. The findings of the study would help evolve effective intervention strategies for TB patients with AUD"		Interview, Focus group	Service users, Service providers	56	Comorbid physical		Tuberculosis			TB patients who completed an AUDIT screening tool, had a score of .8, conversant in Tamil and willing to give consent and spend time for the FGDs and interviews	Physicians, TB tx supervisors, Unclear	"...health providers were clinicians, treatment supervisors and health visitors." Meaning of health visitors was unclear.	TB clinics	The study was conducted in urban Chennai in 4 Corporation zones out of the 10 corporation zones offering TB treatment.	No	No specific intervention						No specific trt type was involved. Patients were in the midst of TB treatment and were interviewed regarding struggles with alcohol use and seeking treatment for the latter. Various treatment/intervention types were discussed (individual/group trt, de-addiction centers, etc).
7396	Vaca	2010	US	"...to assess the feasibility of utilizing an ED bilingual computerized alcohol screening, brief intervention, and referral to treatment kiosk in a busy tertiary care university hospital emergency department"		Survey	Service users	281	Attended ED								Emergency department	Tertiary care university hospital ED	No	Interactive non-pharmacologic therapies	Screening alone/SBIRT/BI	In person				Computerized alcohol screening and intervention (CASI), with support from research assistants. Participants were screened with the AUDIT tool "with logic branching to shorten the screening interview for nondrinkers and drinker whose alcohol consumption was within recommended limits." Those with at-risk drinking "also received a computer-guided brief negotiated interview, including personalized fe…	No
2551	Valdez	2018	US	"...to examine Hispanic male perspectives regarding alcohol abuse treatment-seeking behaviors and the structural, sociocultural, and individual factors that may influence initiation and continued engagement in treatment in this population."	Both or neither	Interview	Service users	20	Minorities, Sex/gender/sexual orientation			US Hispanic	Men only	Hispanic men, with previous or current alcohol consumption (not necessarily PAU), recruited from community health centres, community agencies, and outdoor marketplaces			None		No	No specific intervention							No
16570	Valdez	2018	US	"Aim 3: To assess the influence of the interactions between social contexts with conceptualizations of masculinity and sociocultural norms on alcohol and alcohol abuse-related behaviors in Hispanic men in Tucson, AZ: This qualitative inquiry is an examination of Hispanic male perspectives and opinions regarding alcohol abuse treatment-seeking related behaviors that lead to disparate treatment eng…		Interview	Service users	20	Minorities, Sex/gender/sexual orientation			US Hispanic	Men only	"between the ages of 21-64 years, self-identified as Hispanic/Latino, self-identified as male, and reported to ever have consumed alcohol or drugs in their lifetime." 85% reported current alcohol use (35% drank at least once a week, 29% consumed between 9-15 drinks per drinking occasion, and 23% reported binge drinking at least once a month), and 45% had a personal experience with alcohol abuse t…			None	Recruited from community	No	No specific intervention							No
16317	Vasseur	2019	France	"Avec le recul de quelques années, qu’en est-il de la vision des personnes alcoolodépendantes sur ce nouveau paradigme de l’offre de soin? Quelle place ont l’abstinence et la consommation contrôlée dans le parcours des patients avec l’alcool?" [With a few years of hindsight, how do alcohol-dependent people view this new care delivery paradigm? [i.e., controlled consumption] What place do abstinen…		Interview	Service users	11	No subgroup					Have a goal of abstinence or controlled consumption and are followed by an addictions specialist or general practitioner			None		No	Interactive non-pharmacologic therapies	Other	In person				Participants were followed by an addictions specialist or GP, with a treatment goal of either abstinence or controlled consumption
6377	Venner	2012	US	"...to examine barriers to help-seeking among urban-dwelling American Indians with alcohol dependence. Specific aims included the following: (1) identifying the most common barriers to help-seeking in this population, (2) comparing the concordance between quantitative and qualitative measures of help-seeking barriers, and (3) determining whether there were any barriers unique to AI populations th…		Survey, Interview	Service users	56	Indigenous					29% were still struggling with alcohol dependence and 71% had resolved their dependence (sustained, full remission for at least one year)			None		No	No specific intervention						Interview question asked about barriers to "inpatient or outpatient substance abuse treatment (such as AA meetings, individual or family counseling, hospital based detoxification programs and outpatient detoxification)"	No
735	Villalba	2020	US	"...to (1) explore barriers and facilitators to participation in a contingency management intervention using the SCRAM ankle monitor as the potential alcohol measure for the intervention; (2) explore levels of compensation for using the SCRAM ankle monitor and completing other study assessments as part of a contingency management intervention; and (3) to describe attitudes and beliefs related to …	Screened but no treatment	Focus group	Service users	37	No subgroup					People with PAU who would be eligible for an actual contingency management intervention were recruited. Some had HIV and some did not.			None	Some were recruited from HIV-related community agencies and clinics	No	Interactive non-pharmacologic therapies	Psychosocial interventions, Other	In person				A contingency management intervention that used the SCRAM ankle monitor
5374	Wallhed Finn	2014	Sweden	"...to describe and explain how people with alcohol dependence perceive and discuss treatment for alcohol use disorders and their reasons for seeking and not seeking treatment."		Interview, Focus group	Service users	32	No subgroup					Recruited via market research company. "...having a hazardous alcohol consumption measured with AUDIT-C (cut-off > 4 for women and > 5 for men) and meeting three or more DSM-IV criteria for alcohol dependence over the last 12 months"			None		No	No specific intervention
3272	Wieczorek	2017	Poland	...to identify "barriers making it notably more challenging to access clinics in urban and rural communities"	In treatment	Interview	Service users, Service providers	64	No subgroup						Therapists		Community outpatient		No	Interactive non-pharmacologic therapies	Outpatient/community-based therapy	In person				Two outpatient clinics, one in a rural area and one in an urban area, were the services evaluated. They did not report specific details on the services, other than this comment from the Introduction: "Outpatient treatment covers both psychiatric clinics and facilities specializing in treating alcohol, as well as other psychoactive substances addictions."
16545	Wongtongkam	2018	Thailand	"...to investigate effectiveness of a Vipassana mindfulness-based intervention on emotional distress, alcohol intake, and empathic response in residents at a therapeutic rehabilitation center in Bangkok"		Focus group	Service users	15	Sex/gender/sexual orientation				Men only				Inpatient/residential care		No	Adjuncts to therapy					Other	"Mindfulness-based intervention sessions were guided by a monk with 30 years’ practice and teaching experience in Thai Buddhist meditation Vipassana" as adjunct to standard residential care (in place of routine activity/physical exercise).	No
8853	Woolf-King	2019	United States	"...purpose of this study was to use qualitative interviews to collect preliminary data on the practical feasibility and acceptability of Acceptance and Commitment Therapy for people living with HIV infection who are at-risk drinkers."		Interview	Service users	25	Comorbid physical, Sex/gender/sexual orientation		HIV		MSM	At risk drinkers, scoring 8 or higher on the AUDIT			Outpatient (&quot;community&quot;) mental health services	Not clearly stated. "Interviews were completed in a private room by one of two graduate-level research assistants"	No	Interactive non-pharmacologic therapies	Psychosocial interventions	In person				Acceptance and Commitment Therapy (ACT) delivered in one interview and including 3 ACT activities. Some aspects of the intervention were delivered through an app used in person with the research staff.	Yes	I have tried to over extract for feedback. Would appreciate thoughts on any of the extraction but especially if there are factors that should be removed.
3464	Zemore	2017	US	"...to extend the knowledge base on mutual help group alternatives for those with an alcohol use disorder (AUD), sampling from large, active, abstinence-focused groups including Women for Sobriety (WFS), LifeRing, and SMART Recovery (SMART)"	In treatment	Survey	Service users	1064	No subgroup					"attendance at least one in-person meeting of a 12-step group (for alcohol/drug use), WFS, LifeRing, or SMART in the past 30 days"			None		No	Interactive non-pharmacologic therapies	Mutual aid/12-step/peer-led groups	In person				Mutual help group alternatives, including Women for Sobriety (WFS), LifeRing, and SMART Recovery (SMART)
2219	Zewdu	2019	Ethiopia	"...(i) to assess the magnitude of AUD, comorbid problems and associated factors, and (ii) to determine the treatment gap, help-seeking behavior and barriers to accessing care among people with AUDs to inform development of a future task-shared service for AUDs integrated into primary care"	Both or neither	Survey	Service users	57	No subgroup								None		No	No specific intervention

## Sheet: Subform data
Refid	Author/Year	COVID impacts?	Participant type	Service user subgroups	PAU service	PAU service detail	Context	Access factors	Access factors detail	Levels reported for factors influencing access?	Preferred levels of ACCESS factors	Service-specific factors	Service-specific factors detail	Levels reported for factors influencing perceptions?	Preferred levels of service-specific factors	Provision of care factors	Provision of care factors detail	Levels reported for factors influencing provision of care?	Preferred levels of service-specific factors
116	Seddon, 2021	Yes	Service users, Service providers	Older adults	Telemedicine (phone)	Phone call appointments only not online video appointments	Drug and alcohol treatment services that provided services to older adults	Location/Setting, Appointment hours, Effective communication	LOCATION: Phone appointments were highly accessible; lack of needing to travel to appointments, particularly if individuals were from remote rural areas APPOINTMENT HOURS: Phone calls offered a greater degree of flexibility and more frequent contact ABILITY TO HEAR/FOLLOW: Phone calls were difficult for those with memory, speech or hearing impairments, or serious mental health issues. Some older …	No		Anonymity/Privacy/Confidentiality, In-person vs remote treatment	ANONYMITY: phone calls were perceived to have greater anonymity but they were difficult for those who had not disclosed their engagement in treatment with family members IN-PERSON VS REMOTE: most service users and providers preferred face-to-face appointments (service users: more genuine, more personable, easier to follow, difficult to explain feelings/ask for help over the phone; service provide…	Yes	In-person vs remote: in-person preferred
116	Seddon, 2021	Yes	Service users, Service providers	Older adults	In-person specialty	During the pandemic, most PAU services transitioned from in-person to telephone appointments.	Drug and alcohol treatment services that provided services to older adults	Location/Setting, Effective communication	Location: remote rural service users found travelling to clinic for in-person appointments problematic Ability to communicate effectively:	No		In-person vs remote treatment	In-person vs remote: in-person preferred by both service users and providers	Yes	In-person vs remote: in-person preferred by both service users and providers
116	Seddon, 2021	Yes	Service users, Service providers	Older adults	Telemedicine (video)	No participant used online video calls for appointments	Drug and alcohol treatment services that provided services to older adults	Lack of hardware, Internet access, Technology literacy/comfort	Lack of hardware or Internet: not having access to technology or the internet Technology literacy/comfort: "not knowing how to use technology...learning disabilities or anxiety around online support" Technology ability to communicate: "health barriers"	No
116	Seddon, 2021	No	Service users, Service providers	Older adults	Mutual aid groups (online)	A minority of service users participated in online peer support groups during pandemic lockdowns	Drug and alcohol treatment services that provided services to older adults					In-person vs remote treatment	In-person vs remote: engaging with the group online in the firsts instance was a positive experience and helped to relieve anxiety about participation.	Yes	In-person vs remote: online peer support was very much valued and needed during pandemic lockdowns
141	Taak, 2021	No	Service users	Minorities, Sex/gender/sexual orientation	Any treatment		None	Visibility of service(s)/Promotion	VISIBILITY: "when asked where they would turn if they felt that they needed support to reduce their alcohol consumption, the majority of participants stated that they did not know where to seek support"	No
141	Taak, 2021	No	Service users	Minorities, Sex/gender/sexual orientation	Cellphones/apps	The Drink Less app "was centred around a goal setting module with five additional modules: (i) normative feedback; (ii) cognitive bias re-training; (iii) self-monitoring and feedback; (iv) action planning; and (v) identity change."	None					Factors related to online programs/apps	FACTORS RELATED TO ONLINE PROGRAMS/APPS: (1) Perceived burden: "This highlights the difficulty in encouraging users to engage with digital support over time; even when a component is perceived as useful, users often struggle to return to the digital support over time due to perceived burden."; (2) ease of navigation; (3) language barriers for older generations, as well as the amount of text withi…	No
156	Kiernan, 2018	No	Service users	Veterans	Any treatment		None	Care/referral pathway	CARE/REFERRAL PATHWAY: Third-sector service charities in the UK (i.e., those run to help ex-offenders and/or veterans) were suggested to provide "the most consistent support and helped in the communication with multiple services across sectors, ensuring participants received the "right care"..." One participant indicated that "it" (services?) weren't connected, but that their service charity appe…	No		Cultural adaptation	CULTURAL: "Health and social care service providers’ lack of understanding of military culture was cited as a key reason for not engaging with care for their alcohol problems"	Yes	CULTURAL: Military therapist (or someone who with a good understanding of military life) preferred over non-military therapist
204	Sturgiss, 2022	No	Service users, Service providers	No subgroup	Brief intervention	Brief interventions provided in primary care	Primary care									Time, Treatment protocols, Tech infrastructure, Screening tool factors	TIME: Limited time was consistently reported by both providers and service users to be a barrier to providing BIs, and they were worried that "it might open up a can of worms and you'll be there for another hour." PRESENCE/ABSENCE OF TREATMENT PROTOCOLS: when the practice has a comprehensive strategy for preventive healthcare, it's easier to talk to patients about alcohol: presence of procedures …	Yes	PRESENCE/ABSENCE OF TREATMENT PROTOCOLS: practice routines including database management TECHNOLOGICAL INFRASTRUCTURE: practice routines including database management
212	Scholer, 2022	No	Service users, Service providers	No subgroup	SBI	"The 15-method" is a Swedish-designed SBI that is an 'opportunistic screening tool and treatment option for alcohol problems ranging from hazardous use to alcohol dependence using a stepped-care approach'	Primary care					Abstinence vs consumption reduction, Treatment setting, Treatment provider, Complexity/length of screening, Part of health assessment	TREATMENT GOAL: consumption reduction appealed to participants TREATMENT SPECIALIZATION: At least one participant would have preferred speaking with a specialist rather than a provider in primary care; however, some would not have gone elsewhere for treatment and preferred the relationship that they'd already built with their GP. TREATMENT PROVIDER: "The patients were inclined to prefer that the …	Yes	TREATMENT GOAL: consumption reduction was preferred over abstinence for some TREATMENT PROVIDER: patients preferred to have a nurse conduct SBI rather than a GP	Time, Treatment protocols, Tech infrastructure, Screening tool factors	TIME: The 15-method was implemented best when it was flexible and had an interdisciplinary approach in that both nurses and GPs worked together and that GPs would not have an assigned role but could act in a supervising role for nurses to optimize efficiency/time. PRESENCE/ABSENCE OF TREATMENT PROTOCOLS: "In particular, the HPs stressed that the 15-method filled a gap in their ‘tool-box’: the met…	Yes	TECHNOLOGICAL INFRASTRUCTURE: GPs could offer the 15-method materials to patients online as part of their existing electronic questionnaires given prior to consultations.
277	Myers, 2018	No	Service users	Comorbid physical	Screening	Participants were screened for PAU while waiting for primary care appointments for HIV or diabetes	Primary care					Timing of screening	TIMING: Screening during the initial appointment for another chronic health condition would overwhelm some patients...too much information.	Yes	TIMING: Screening should be done on a subsequent visit not the first
277	Myers, 2018	No	Service users	Comorbid physical	Counselling/therapy	Counselling services	Primary care	Appointment hours, Duration of treatment program	APPOINTMENT HOURS: flexibility to accommodate those who were employed DURATION OF TREATMENT: number of sessions	Yes	APPOINTMENT HOURS: employed people may want weekend appointments DURATION OF TREATMENT: 2-3 sessions were suggested to be preferred, but the participants had not yet engaged in the treatment, so this is presumed. They also suggested that those who are working may prefer once a month sessions.	Anonymity/Privacy/Confidentiality, Treatment provider	CONFIDENTIALITY: concerns regarding the professional ethics and confidentiality of their existing chronic disease lay counsellors to provide PAU treatment TREATMENT PROVIDER: Doctors and nurses should NOT provide PAU treatment. A lay counsellor should provide PAU treatment, whether that's their existing lay counsellor who conducts chronic disease treatment adherence counselling or a different "sp…	Yes	TREATMENT PROVIDER: Doctors and nurses should NOT provide PAU treatment. A lay counsellor should provide PAU treatment, whether that's their existing lay counsellor who conducts chronic disease treatment adherence counselling or a different "specialist" lay counsellor. Some felt the workload of their existing lay counsellor may be too great and that quality of care may be reduced due to lack of t…
406	Haeny, 2021	No	Service users	No subgroup, Minorities	Any treatment		None: national survey	Location/Setting, Appointment hours, Out-of-pocket cost, Visibility of service(s)/Promotion, Wait period to access service, Child care, Language barrier	Barrier data were reported by racial/ethnic group and group frequencies compared, using adjusted models. Location/setting: "Didn't have a way to get there" was reported by 1-15% of individuals, and was reported significantly less frequently for Whites (3%), Asian/Pacific Islander/Native Hawaiians (A/PI/NH; 1%), and Latines (4%) compared to American Indian/Alaskan Natives (15%), and for Whites com…			Anonymity/Privacy/Confidentiality	Anonymity: "Afraid I would lose my job" and "Afraid children would be taken away" were reported by 3-9% and 2-5%, respectively, with no significant differences between groups.	No
598	Hadjistavropoulos, 2021	No	Service users	No subgroup	Online/Internet-based CBT	ICBT, either self-directed or offered with guidance of a provider via weekly emails and/or phone calls.	None	Effective communication	TECHNOLOGY: ABILITY TO COMMUNICATE EFFECTIVELY: some participants found it difficult to converse with their guidance providers via email rather than in "real-time."	Yes	TECHNOLOGY: ABILITY TO COMMUNICATE EFFECTIVELY: some participants would prefer phone over email; some would prefer video sessions	Factors related to online programs/apps	FACTORS RELATED TO ONLINE PROGRAMS: almost half of participants reported lack of personal interaction to be the primary issue of the program, mainly amongst those who completed the self-directed program. Fewer participants reported that the design of the course could be improved to allow for increased ease of use, that more information could be provided, and that they did not relate to the conten…	Yes	FACTORS RELATED TO ONLINE PROGRAMS: almost half of participants desired increased personal interaction. Those that received guidance who felt there wasn't enough interaction reported the following: interactions with the healthcare provider were not frequent enough, video sessions were desired, conversations via email were difficult rather than in "real time." People who did not receive guidance g…
669	Bedard-Gilligan, 2020	No	Service users	College students/emerging adults, Comorbid mental, Sex/gender/sexual orientation, Sexual assault victims	Concurrent PAU/MH therapy post-sexual assault	The intervention included "a counselor manual for a 90-minute in-person session and scripts for four follow-up coaching phone calls, along with supporting materials such as client CPT [cognitive processing therapy] worksheets."	None	Visibility of service(s)/Promotion	VISIBILITY: the importance of having publicity in every possible location (e.g., on campus, local businesses) and medium (e.g., printed flyers, emails from the university registrar). Although mentioned as a means to recruit for the study, it could also be relevant to promoting services.	No		Continuity of care, Factors related to psychotherapy/counselling	CONTINUITY OF CARE: The therapeutic relationship was maintained from the in-person session into the coaching calls FACTORS RELATED TO PSYCHOTHERAPY: action-oriented and structured vs reflection-oriented and free-ranging; validation and normalization of posttrauma emotions; the concrete, goal oriented, nonintrusive nature of the program; perceived helpfulness of having a supportive person.	Yes	CONTINUITY OF CARE: having the same therapist for both in-person counselling and coaching calls was positive FACTORS RELATED TO PSYCHOTHERAPY: action-oriented and structured was preferred over reflection-oriented and free-ranging; validation and normalization of posttrauma emotions was received positively; the concrete, goal oriented, nonintrusive nature of the program was considered positively; …
682	Chambers, 2020	No	Service users	Attended ED, Hospitalized/inpatients	Any treatment	Any intervention received in hospital (ED or admitted patients)	Emergency department, Hospital (any department)	Visibility of service(s)/Promotion, Care/referral pathway, Wait period to access service	Visibility/promotion: "participants voiced discontent at the lack of support available in the community and admitted to using hospital services for accessing help for their drinking" [it's unclear if they didn't know about existing services or there actually weren't any] Care/referral pathway: Facilitator: nurse in hospital referred patient to community treatment services and he wouldn't have gon…	Yes	Care/referral pathway: hospital and community services communicating and working together to form an effective pathway
711	Roberts, 2020	No	Service users, Service providers	No subgroup	Outpatient/community-based specialist alcohol services		Community outpatient: local authority commissioned community alcohol services	Location/Setting, Setting (e.g., safety/stigma concerns when located in same building as drug addiction treatment), Appointment hours, Visibility of service(s)/Promotion, Care/referral pathway, Service ability to treat dual diagnoses, Wait period to access service	LOCATION: location inconvenient for people not located close to the community hub; when located in a shopping plaza, some could not access because they'd been banned from the plaza; costly and time-consuming public transit access; unsafe part of town; "not your kind of place" because located with drug services (but became less of an issue once treatment started) SETTING: "not your kind of place" …	Yes	VISIBILITY: marketing campaigns in local GP services and on social media widened the options for those seeking treatment CARE/REFERRAL PATHWAY: outreach hubs and in-reach into hospitals facilitated engagement with potential service users prior to formal enrolment	Individual vs group, In-person vs remote treatment	IN-PERSON VS REMOTE: those using telephone services (housebound individuals) cannot access full suite of services INDIVIDUAL VS GROUP: group settings were perceived negatively by some	Yes	IN-PERSON VS REMOTE: full suite of services only available in person INDIVIDUAL VS GROUP: individual appeared to be preferred over group for specialist services
735	Villalba, 2020	No	Service users	No subgroup	Contingency management	A contingency management intervention that used the SCRAM ankle monitor	None	Appointment hours	APPOINTMENT HOURS: "Participants who were employed described the time of day for the health assessments as a barrier to participation in the intervention."	Yes	APPOINTMENT HOURS: "Participants who were currently employed suggested Saturdays as the preferred date since it did not interfere with their work schedules." Those who were unemployed appeared to prefer middle of the week because they needed the incentive money for transportation or food.	Factors related to psychotherapy/counselling	FACTORS RELATED TO PSYCHOTHERAPY: (1) for employed people, the monetary incentive should be greater than what they would earn at work (some may need to take vacation days to participate);(2) the ankle monitor can make them targeted by police if they already have had issues; (3) social support should be offered through the program for greater success.	Yes	FACTORS RELATED TO PSYCHOTHERAPY: (1) the monetary incentive shouldn't be complicated to calculate (e.g., a flat rate) and high enough that it's actually an incentive (e.g., $10 not enough to not drink but $20 would be); (3) social support (either as a group or buddy system) would be beneficial to achieve abstinence for 30 days, not just text messages telling them when they'd earned incentives
762	Koffarnus, 2021	No	Service users	No subgroup	Contingency management	Contingency management, with remote alcohol intake monitoring and incentive delivery to promote abstinence, but with partially self-funded abstinence incentives (i.e., the participants put in a $75 deposit prior to the program and could earn up to $350 in incentives during the program). Incentives were deposited into debit cards for participants.	None	Out-of-pocket cost	COST: 30% of eligible participants could not come up with the $75 deposit to start treatment and were excluded from the study. In a logistic regression, participant income and drinks per day prior to study onset were significantly associated with likelihood of paying the deposit.	No		Factors related to psychotherapy/counselling	FACTORS RELATED TO THE PSYCHOTHERAPY: Overall, participants in the CM group felt that it was somewhat difficult to come up with the $75 deposit (30% of people meeting trial eligibility criteria could not come up with the $75 deposit and these people were not included in the survey). The majority of participants in both CM and non-CM groups felt that the debit card system to receive incentives was…	No
859	Medina, 2021	No	Service users, Service providers	No subgroup	Outpatient/community-based therapy		Primary care	Care/referral pathway	CARE PATHWAY: fragmented nature of follow-up, problems in the referral of patients, authorizations for follow-up consultations may take a month or two, lack of agreement amongst institutions that is necessary in order to coordinate referrals to specialized centres or for the provision of a specific type of treatment. Managers saw the use of cellphones/apps as a facilitator of coordination of reso…	No		Treatment setting	TREATMENT SETTING: primary care does not have access to all diagnostics/treatment modalities	Yes	TREATMENT SETTING: service users prefer going to the hospital because they know that they can access all of the complementary services there	Time, Lack of resources	TIME: lack of time for primary care to offer outpatient therapy RESOURCES: shortage of personnel, precarious financing of the work, problems in the opportunity for and provision of diagnostic exams
859	Medina, 2021	No	Service users, Service providers	No subgroup	Cellphones/apps	The use of cellphones/apps in any manner was reported, including as interventions but also to coordinate treatment	Primary care	Lack of hardware, Technology literacy/comfort	LACK OF HARDWARE: some service users do not have access to a cellphone or ability to charge/pay for it TECH LITERACY: older people might not know how to use smartphones, lower education in rural areas	No
1016	Shannon, 2021	No	Service users, Service providers	No subgroup	Screening, decision support for GPs, and digital care intervention	"...technology-supported screening, decision-support, and digital therapeutic care for depression and AUD in Colombian primary care settings"	Primary care	No intervention program available	NO INTERVENTION PROGRAM AVAILABLE: "Despite the high rates of mental health conditions, health clinics do not have systems in place to support patients suffering from these conditions."	No		Part of health assessment, Factors related to online programs/apps	FACTORS RELATED TO ONLINE PROGRAMS/APPS: some patient participants suggested that the digital therapeutic intervention (not the screening) was "not as valuable as face-to-face interactions for creating behavioral and cultural change." "Technology is a useful supplementary tool, but may not be able to replace the patient-provider relationship." SCREENING/INTERVENTION PERCEIVED TO BE PART OF A HEAL…	Yes	SCREENING/INTERVENTION PERCEIVED TO BE PART OF A HEALTH ASSESSMENT: have screening kiosk in waiting room as part of health assessment for everyone	Time, Lack of resources, Treatment protocols, Screening tool factors	TIME: GPs previously lacked time to screen, but the waiting room kiosk made processes more efficient and facilitated provision of screening. "These technologies also optimize care processes." RESOURCES: "Additionally, administrators state that the technology used in this study is less expensive than other interventions." PRESENCE/ABSENCE: "Physicians also identified the tablet-based decision aid …	No
1033	Dorey, 2021	No	Service users	Hospitalized/inpatients	Post-detox appointments with an Alcohol Specialist Nurse	Post-detox follow-up visits with an Alcohol Specialist Nurse that "focused on monitoring health and orientation towards recovery; patients were encouraged to engage with a range of local services according to need such as peer support groups or mental health services, and nurses liaised with GPs to prescribe anti-craving medication."	None	Location/Setting, Setting (e.g., safety/stigma concerns when located in same building as drug addiction treatment), No intervention program available	LOCATION: those who lived outside of the city could not access the Alcohol Specialist Nurse service (i.e., only offered to those in the city). SETTING: Facilitator: although an outpatient service, the service was located at a hospital. "The hospital was seen as an acceptable place to come for help with alcohol dependence, often because it was not a specialist service for addictions: 'coming to th…	No
1033	Dorey, 2021	No	Service users	Hospitalized/inpatients	Outpatient/community-based recovery support	Any community-based post-detox PAU support	None	Setting (e.g., safety/stigma concerns when located in same building as drug addiction treatment), Service ability to treat dual diagnoses, Not meeting eligibility criteria, Initial phone calls not answered or returned	SETTING: "A number of participants...described negative experiences when they attended a community service, such as experiencing aggression from people drinking outside a service building" SERVICE ABILITY TO TREAT DUAL DIAGNOSES: "...several participants had been turned down for psychological therapy. One patient reported that she was advised she needed to stay 6 months sober before she could acc…	No		Anonymity/Privacy/Confidentiality, Abstinence vs consumption reduction, Individual vs group, Treatment type	CONFIDENTIALITY: peer-led groups led to concerns about confidentiality TREATMENT GOAL: "Many participants spoke about their difficulty with fitting into the approach of some group meetings, such as controlled drinking groups or AA. This was stated as a barrier, and some felt quite confused by the advice they had received, feeling pressure to conform rather than make their own decisions: 'It just …	No
1333	Myers, 2020	No	Service users	Comorbid physical	Brief motivational interviewing and problem-solving therapy	Trained counsellors delivered individual counselling at the ART clinic, and "provided feedback on the participants’ risk for alcohol-related harms, helped the participant set goals and identify barriers to change, and guided the participant in identifying life problems that may contribute to alcohol use while teaching the participant a structured approach to resolving these problems. Participants…	ART outpatient clinics	Setting (e.g., safety/stigma concerns when located in same building as drug addiction treatment), Appointment hours, Duration of treatment program	SETTING: some men found it stigmatizing to attend the ART clinic for sessions (i.e., HIV-related stigma) APPOINTMENT HOURS: there were initial difficulties with taking time off work to attend sessions, but counsellors accommodated them on weekends DURATION OF TREATMENT: counselling duration was adequate for those with low-risk drinking but those with higher-risk drinking may have benefited from m…	Yes	SETTING: some men would have preferred counselling sessions in their homes or community rather than ART clinic APPOINTMENT HOURS: offering weekend hours DURATION OF TREATMENT: four sessions over two days was sufficient for low-risk drinking, but those with higher-risk drinking would have preferred more sessions, possibly offered as booster sessions to be accessed on an as-needed basis.	Anonymity/Privacy/Confidentiality	CONFIDENTIALITY: the opportunity "to talk in a safe, confidential, and non-judgmental space to discuss problems and concerns was highly valued"	No
1380	Ekstrom, 2020	No	Service users	No subgroup	Online/Internet-based self-help service	"Alkoholhjälpen can be described as an internet-based self-help service for reducing problematic alcohol use...The internet-based service at Alkoholhjälpen is funded by the public health authorities and free of charge for the users. The service includes an online discussion forum, facts pages, information on where to find face-to-face treatment, an Internet delivered cognitive behavioral therapy …	None	Location/Setting, Appointment hours, Duration of treatment program, Child care	LOCATION: online programming preferred because some had trouble accessing traditional treatment due to geographical reasons APPOINTMENT HOURS: many participants were drawn to the online program because they could not attend mainstream therapy appointments due to work (irregular work hours, can't be absent during work hours). DURATION OF TREATMENT PROGRAM: "Some of the participants are critical of…	Yes	DURATION OF TREATMENT: some would have preferred more than 3 months of counselling. This quote is of interest: "There is a challenge in providing the right amount and type of guidance to each participant since the participants have such varied needs of guidance."	Anonymity/Privacy/Confidentiality, Abstinence vs consumption reduction, Individual vs Group, Spiritualiy component, Autonomy, Factors related to online programs/apps, Factors related to psychotherapy/counselling	ANONYMITY: several felt it was important to be anonymous, especially initially, but some felt that it was not important. Some wanted anonymity in case someone took their children away or affected their relationship with their children. At least one would have had to tell her employer, if she continued with an occupational health nurse, and so she chose online due to anonymity. Some participants w…	Yes	ANONYMITY: use anonymous aliases in discussion forums online TREATMENT GOAL: both abstinence and consumption reduction should be supported FACTORS RELATED TO PSYCHOTHERAPY/COUNSELLING: Although not reporting preferred levels, this quote is of interest: "There is a challenge in providing the right amount and type of guidance to each participant since the participants have such varied needs of guid…
1415	Burner, 2020	No	Service users	Minorities	Text messaging	mROAD is a unidirectional, automated SMS text messaging system that sent two text messages about alcohol use daily for seven days. " . The selected content included the consequences of drinking, motivational statements, and resources on how to obtain help to reduce drinking. Social norms theory and motivational interviewing strategies were emphasized..." .	None	Lack of hardware	LACK OF HARDWARE: 24% of eligible participants did not own a SMS text messaging-capable phone and so could not participate	No		Factors related to online programs/apps	FACTORS RELATED TO ONLINE PROGRAMS/APPS: two SMS text messages per day was reported to be just right by 78% of participants, regardless if they received intervention messages or sham messages.
1518	Costa, 2020	No	Service users	No subgroup	Any treatment	Access to any treatment for AUD	None	Care/referral pathway	CARE/REFERRAL PATHWAY: "...the process of accessing medical care was never linear: patients had to deal with several health professionals from different services and structures which referred them or re-referred them to other services, and this sometimes constituted an impediment to entering care"			Individual vs group, Treatment type, Factors related to pharma	INDIVIDUAL VS GROUP and TREATMENT TYPE: "...some participants reported not feeling comfortable with certain dimensions of care, such as support groups. “It’s not that I don’t like the support group, it’s just that we always hear the same things, they’re always complaining over there.”" It's unclear if they're comparing support groups to individual therapy or to specialist therapy, which may or ma…	No
1531	Snowden, 2020	No	Service users, Service providers	Pre-operative patients	SBI	Screening and brief intervention in the pre-operative assessment clinic. The AUDIT-C was used for screening. "The BBI [brief behavioural intervention] was structured around three tools utilised as follows: (1) The BA [brief advice] tool acted as a visual aid for communicating information and provided HCPs with prompts to structure and deliver this advice to participating patients. (2) The BI [bri…	Pre-operative assessment clinic					Complexity/length of screening, Timing of screening, Continuity of care, Part of health assessment	COMPLEXITY/LENGTH OF SCREENING: the AUDIT-C tool was found to be easy to complete and understand. "The screening questionnaire was described as easy to use, with the inclusion of an infographic explaining standard drinks being particularly beneficial" TIMING OF SCREENING WITH RESPECT TO OTHER HEALTH CONDITIONS: "The preoperative period and the PAC were seen as an acceptable time and place for the…	Yes	COMPLEXITY/LENGTH OF SCREENING TOOL: the AUDIT-C was ideal for screening, with use of an infographic on standard drink sizes TIMING OF SCREENING WITH RESPECT TO OTHER HEALTH CONDITIONS: have SBI sessions at times of other pre-op appointments so that they don't have to make a special trip	Time, Screening tool factors	TIME: "Making the most of time usually spent waiting for appointments by using that time to conduct screening was also beneficial" "...the allocation of staff time to deliver screening and intervention. There was a clear focus on wanting to ‘do things properly’, which was considered to require dedicated time: 'Have you got valid time where you don’t feel like you’re going to be rushed? Because if…
1548	Black, 2020	No	Service users	No subgroup	Online/Internet-based self-help service	Hello Sunday Morning (online support): free, publicly funded, web-based self help service. Some information they describe was provided in the introduction section: minimally structured and speciﬁc features include weekly ‘‘check-ins’’ (brief questionnaires) of their past-week alcohol consumption and relationship with alcohol, graphic displays of the user’s progress, maintenance, or decline over t…	None	Appointment hours, Visibility of service(s)/Promotion	APPOINTMENT HOURS: one respondent noted he knew he would be unable to make face-to-face meetings, and thus liked the flexibility of online options. VISIBILITY OF SERVICE: several respondents indicated finding access through newspapers, other promotions etc (including those not seeking immediate help), and thus visibility of the service was helpful.	No		Anonymity/Privacy/Confidentiality, Factors related to online programs/apps	ANONYMITY: participants liked that much of what they could do (including blogging/chatting with other members) could be done anonymously. FACTORS RELATED TO ONLINE PROGRAMS: the 'positive framing' of the program and several other features (wording of goals, building of group social support, normalization of problems, ability to goal set, ability to self track) were also noted as helpful.	No
1702	Pinedo, 2020	No	Service users	Sex/gender/sexual orientation	Specialty PAU treatment services	"Participants were specifically informed that for the purpose of this interview, treatment referred to specialty treatment services and not other forms of treatment (e.g., primary care, hospital, general therapy, mutual help groups)."	None					Cultural adaptation	CULTURAL ADAPTATION: "Latinas believed that treatment providers lacked knowledge on their cultural background. Especially within the context of alcohol, some Latinas explained that drinking was commonplace at home and perceived drinking as part of their culture, which treatment providers would not understand or be able to treat in a culturally competent manner." "Being able to relate to a treatme…	Yes	CULTURAL ADAPTATION: 'I guess I want people like me, other women, other Latina women, that have gone through the most similar thing as me to understand how I’m feeling.'
2153	Gilbert, 2019	No	Service users	Sex/gender/sexual orientation	Any treatment	Wave 2 NESARC interviews asked if participants had gone anywhere or seen anyone to get help because of drinking since the last interview. The alcohol services were grouped into "(i) specialty services (e.g., alcohol detoxiﬁcation; inpatient or outpatient alcohol rehabilitation; halfway house/therapeutic community), (ii) 12-step groups (e.g., Alcoholics Anonymous), and (iii) nonspecialty services …	None	Location/Setting, Appointment hours, Out-of-pocket cost, Visibility of service(s)/Promotion, Wait period to access service, Child care, Language barrier	LOCATION: "Didn't have any way to get there" 5% APPOINTMENT HOURS: "Hours were inconvenient" 5% COST: "Couldn't afford to pay the bill" 16%; Wanted to go but health insurance didn't cover" 11% VISIBILITY: Greater proportions of men than women reported not knowing any place to go for help (9 vs 4%); 8% overall WAIT TIME: "Had to wait too long to get into a program" 5% CHILD CARE: "Couldn't arrange…	No
2219	Zewdu, 2019	No	Service users	No subgroup	Any treatment		None	Appointment hours, Out-of-pocket cost, Visibility of service(s)/Promotion, Child care	APPOINTMENT HOURS: 21.9% said that child care or schedule made it hard to get to treatment OUT-OF-POCKET COST: 42.2% were concerned about the cost of professional help VISIBILITY: 49.2% were unsure where to go for treatment CHILD CARE: 21.9% said that child care or schedule made it hard to get to treatment	No
2521	Bearnot, 2018	No	Service users	No subgroup	Any treatment		Community health services	Out-of-pocket cost	COST: "financial reasons (2% of respondents)" "Logistical barriers" were also reported by 11% of respondents, but they did not define what these were.	No		Perceived effectiveness/mechanism	PERCEIVED EFFECTIVENESS: "skepticism about treatment (46% of respondents)"	No
2551	Valdez, 2018	No	Service users	Minorities, Sex/gender/sexual orientation	Any treatment		None	Out-of-pocket cost, Visibility of service(s)/Promotion, Care/referral pathway, Language barrier	COST: treatment unobtainable to them and the Hispanic community due to inability to afford treatment that they perceived to be effective (i.e., adequate therapy only possible for those who can afford it or were insured and only inadequate treatment for poor/uninsured). Can't take time off work for treatment because are primary financial support for the family. VISIBILITY: not easy to find CARE/RE…	No		Cultural adaptation	CULTURAL ADAPTATION: Accessible treatment is ill equipped to treat Hispanic people	No
2598	Mellinger, 2018	No	Service users	Comorbid physical	Any treatment		Hepatology clinic	Location/Setting, Out-of-pocket cost	LOCATION: transportation barriers commonly cited COST: financial and insurance barriers commonly cited	No		Anonymity/Privacy/Confidentiality, Individual vs group, Treatment type	ANONYMITY: worried that AUD treatment was documented by their health insurance and that employers would find out INDIVIDUAL VS GROUP: group therapy associated with "overall discomfort in the groups, a dislike for associating with other active drinkers, concerns about preserving anonymity, and a perception that hearing recent drinkers' stories, could lead to relapse." But participants benefited fr…	Yes	INDIVIDUAL VS GROUP: unclear if individual was preferred over group TREATMENT TYPE: problem-solving or skill-building approaches preferred, such as found in CBT
2957	Chokron Garneau, 2018	No	Service users	Comorbid physical	Extended-release naltrexone	once monthly ER naltrexone injection was assessed in HIV patients as part of an RCT also involving a CB text-based intervention.	Drug and/or alcohol treatment services, not further defined, Community outpatient	Location/Setting	LOCATION: "one participant expressed not being able to get to either of the two XR-NTX providers used for the study using public transportation because of the distance and limited mobility. The two other participants who endorsed transportation/distance to provider as a barrier “did not want to go out there” to get XR-NTX."	No		Factors related to pharma	PHARMACOTHERAPY: FEAR OF INJECTIONS: Six out of fifteen participants (40%) voiced a dislike or fear of injections as a barrier to XR-NTX initiation. Participants expressed: “not sure about getting a shot”, “don’t want to take any shots”, and “worried about the shot.” With regards to taking additional medication or potential interaction with other medications, participants stated “concerned about …	No
3008	Parkman, 2017	No	Service users	Attended ED	Any treatment	Services currently used by a subset of the participants included community drug and alcohol team (CDAT), alcohol liaison nurse, peer-led user groups, GP care, and residential rehabilitation.	Emergency department	Location/Setting, Setting (e.g., safety/stigma concerns when located in same building as drug addiction treatment), Visibility of service(s)/Promotion, Wait period to access service	LOCATION: "health problems, particularly walking problems, which made it difficult for them to get to services" SETTING: (1) regardless of treatment type (individual or group), some participants disliked that the setting forced them to be around "other service clients who drank, did not take treatment seriously, or seemed to have more serious alcohol problems than themselves, " and (2) residentia…	No		Individual vs group, Treatment type, Perceived effectiveness/mechanism, Activities offered within the service (e.g., employment training, free access to gym)	INDIVIDUAL VS GROUP: some liked individual and some liked group TYPE OF TREATMENT: of 11 who wanted alcohol-specific support, four wanted pharmacotherapy (specifically Librium), two wanted residential rehabilitation, two wanted drink-related advice, one wanted professional detox, one wanted access to a community drug and alcohol team, and one wanted a alcohol/drug worker to visit him at home to t…	Yes	TYPE OF TREATMENT: of 11 who wanted alcohol-specific support, four wanted pharmacotherapy (specifically Librium), two wanted residential rehabilitation, two wanted drink-related advice, one wanted professional detox, one wanted access to a community drug and alcohol team, and one wanted a alcohol/drug worker to visit him at home to talk and alleviate some of his loneliness so he wouldn't drink so…
3128	Luitel, 2017	No	Service users	No subgroup	Any treatment	Treatments could be specialist, generalist, or traditional healers, as described on main form.	None	Location/Setting, Appointment hours, Out-of-pocket cost, Visibility of service(s)/Promotion, Child care	91 participants in the survey Major barrier (%; 3 out of 3)/any barrier (%; 1+ out of 3) LOCATION: Problems with transport or travelling to appointments: 4.7/55.4 HOURS: Difficulty taking time off work: 2.1/63.3 COST: Not being able to afford the financial costs involved: 24.8/96.5 VISIBILITY: Being unsure where to go to get mental health care: 13.1/83.5 CHILD CARE: Having problems with childcare…	No		Treatment type, Factors related to pharma, Perceived effectiveness/mechanism, Cultural adaptation	91 participants in the survey Major barrier (%; 3 out of 3)/any barrier (%; 1+ out of 3) TREATMENT TYPE: Preferring to get alternative forms of care (e.g. traditional/ religious healing or alternative/ complementary therapies): 10.1/80.4; Concerns about the treatments available (e.g., medication side effects): 1.4/45.2 FACTORS RELATED TO PHARMACOTHERAPY: Concerns about the treatments available (e…	No
3166	Alessi, 217	No	Service users	No subgroup	Transdermal blood alcohol sensor in an ankle bracelet	The Secure Continuous Remote Alcohol Monitor (SCRAMx®) was an ankle bracelet with a transdermal electrochemical sensor that samples alcohol vapors near the skin. SCRAMx has two circumvention detection sensors (skin temperature and contact with the skin) that make thwarting discovery of drinking unlikely, and a retainer clip that prevents removal. The device collects samples approximately every 30…	Community outpatient					Factors related to wearable blood alcohol monitors	FACTORS RELATED TO WEARABLE BLOOD ALCOHOL MONITORS: On scales from 1 (not at all) to 10 (completely)...the bracelet was reported to be moderately physically comfortable and socially comfortable to wear. Most (70-86%) participants reported that it did not interfere at all with their ability to concentrate, mood, normal work, social life, exercise, enjoyment of life, or generally activity. Fewer (5…	Yes	FACTORS RELATED TO WEARABLE BLOOD ALCOHOL MONITORS: make it smaller/lighter
3272	Wieczorek, 2017	No	Service users, Service providers	No subgroup	Outpatient/community-based therapy	Two outpatient clinics, one in a rural area and one in an urban area, were the services evaluated. They did not report specific details on the services, other than this comment from the Introduction: "Outpatient treatment covers both psychiatric clinics and facilities specializing in treating alcohol, as well as other psychoactive substances addictions."	Community outpatient	Location/Setting, Setting (e.g., safety/stigma concerns when located in same building as drug addiction treatment), Appointment hours, Duration of treatment program, Frequency of intervention, Care/referral pathway, Service ability to treat dual diagnoses, Wait period to access service, Language barrier, No intervention program available, Accessibility for disabled service users	LOCATION: a barrier mainly reported by rural service users. Closest facility located several (20-30+ km) kilometres away from their place of permanent residence. Related barriers included the duration and costs of travel for rural participants. Costs often were not refunded by the communal authorities. SETTING: the condition of the clinic and the place where treatment is administered may be barri…	Yes	APPOINTMENT HOURS: a number of service users would be glad to participate in the meetings organized during the weekends	Anonymity/Privacy/Confidentiality, Abstinence vs consumption reduction, Individual vs group	ANONYMITY: rural service users felt that they were giving up their anonymity in the community when they started treatment TREATMENT GOAL: the necessity to maintain continuous abstinence was considered a barrier. Abstinence is required for continuation of therapy and some treatment seekers either do not want to or can't stop drinking. Drunk individuals are sent away, even if they clearly express t…	Yes	TREATMENT GOAL: provision of "responsible drinking education would possibly encourage some patients to start therapy."
3286	Clark, 2017	No	Service users	Comorbid physical	Any treatment		None	Out-of-pocket cost, Care/referral pathway, Wait period to access service, Not meeting eligibility criteria	COST: financial barriers CARE/REFERRAL PATHWAY: difficulty navigating various treatment options WAIT TIME: long wait lines ELIGIBILITY CRITERIA: not meeting the criteria for a treatment program (did not further define what the criteria were)	No		Treatment type	TREATMENT TYPE: AA was the only resource available but many had had negative experiences with AA in the past (they listen to other people's problems but don't get help with their drinking)	No
3323	Sari, 2017	No	Service users	No subgroup	Adjunct exercise therapy	Exercise therapy, either individual or group, as an adjunct to treatment as usual of AUD	Community outpatient					Factors related to exercise therapy	FACTORS RELATED TO EXERCISE THERAPY: running or jogging was painful or boring to many participants and caused them to stop going. Some participants could not focus on anything but treatment as usual and so stopped the exercise therapy. "They had conflicting feelings and sometimes depressive symptoms to such a degree that they could not find any mental resources to start up anything else than the …	Yes	FACTORS RELATED TO EXERCISE THERAPY: offer exercise interventions one month after treatment initiation or as an after-treatment. Group exercise therapy preferred over individual for those who had not exercised before.
3346	Chambers, 2017	No	Service users	Seeking online help for their drinking	Mutual aid groups (online)	Soberistas is an online mutual aid group, described by its founder as ‘nonprescriptive, non-religious, and non-judgemental’ (Rocca, 2016) and entirely peer-led except for limited content moderation	None					Anonymity/Privacy/Confidentiality, Abstinence vs consumption reduction	ANONYMITY: accessing support anonymously was considered especially important during early recovery; "‘Lurking’ therefore afforded participants a safe way “to read and get information”...from supportive people with similar experiences, yet preserve the secrecy that dominated this phase of recovery." Once participants became alcohol free and began participating in the site (blogging, commenting), t…	Yes	ANONYMITY: in the early stages of recovery, anonymity is important in online mutual aid groups
3464	Zemore, 2017	No	Service users	No subgroup	Mutual aid groups and twelve-step programs	Mutual help group alternatives, including Women for Sobriety (WFS), LifeRing, and SMART Recovery (SMART), compared to 12-step programs	None					Treatment type	TREATMENT TYPE: Mutual help alternatives to 12-step programs (i.e., Women for Sobriety (WFS), LifeRing, and SMART Recovery (SMART)) all demonstrated significantly higher scores for group cohesion and satisfaction compared to 12-step groups.	Yes	TREATMENT TYPE: for in-person group therapy, alternatives to 12-step programs (including Women for Sobriety (WFS), LifeRing, and SMART Recovery (SMART)) were preferred over 12-step programs
3751	Tarp, 2017	No	Service users	No subgroup	Telemedicine (video)	PAU trt performed by video conferences; no other details are provided.	Community outpatient	Technology literacy/comfort	TECHNOLOGY: 22 respondents did not want to use, 12 did not want to learn to use a laptop, and 13 reported not wanting to spend time learning to do these things. Additional comments included "I think videoconferencing creates a distance", "I already spend a lot of time at the computer", and a preference for face to face over virtual was mentioned by some.	Yes	TECHNOLOGY: while no numbers were available, some reported preferring face to face over videoconference.	Anonymity/Privacy/Confidentiality, In-person vs remote treatment	ANONYMITY: One person commented "I think the computer will be a visible sign of the treatment. I cannot cope with this." IN PERSON VS REMOTE: several patients noted a preference for face to face over virtual treatment. Comments such as the following were noted: "I think videoconferencing creates a distance"	Yes	IN PERSON VS REMOTE: several noted a preference for face to face over videoconferencing, though #'s were not available.
3771	Osilla, 2017	No	Service users	DUI	CBT as part of a mandatory DUI program	Participants of a mandatory DUI program "were asked to participate in a 2-hour meeting that consisted of a CBT session demonstration for an hour, and then a debriefing focus group in the second hour." Nine different CBT sessions were developed and used.	Mandatory DUI programs					Abstinence vs consumption reduction, Factors related to psychotherapy/counselling	TREATMENT GOAL: CBT sessions should be focused on preventing DUI not on abstinence from drinking FACTORS RELATED TO PSYCHOSOCIAL INTERVENTION: the interactive and practical aspects of the group CBT sessions were appreciated: skills to help them make better decisions were relevant to their daily lives	Yes	TREATMENT GOAL: CBT sessions should be focused on preventing DUI not on abstinence from drinking
3771	Osilla, 2017	No	Service users	DUI	Twelve-step mutual aid groups	AA attendance was part of mandatory DUI programs	Mandatory DUI programs	Setting (e.g., safety/stigma concerns when located in same building as drug addiction treatment)	SETTING: there was consensus that AA groups part of mandatory DUI programs should be devoted specifically to individuals who have a DUI because they felt they were out of place. "One client said “Those people are serious alcoholics; some of them take offense [to us], they think we’re a fraud.”"	Yes	SETTING: an AA group specifically for those with DUI should be offered separate from traditional AA meetings
3815	Haighton, 2016	No	Service users	Older adults	SBIRT	Screening, alcohol discussions (BI?), or referral by GP	None	No intervention program available	NO INTERVENTION AVAILABLE: participants seeking treatment from GPs were often told to contact a support service/group or made a referral for detox or a psychiatric nurse rather than being offered a BI [SBIRT; Older adults; No context]; Haighton, 2016	Yes		Abstinence vs consumption reduction, Treatment type, Treatment provider, Cultural adaptation	TREATMENT GOAL: many found encouragement to reduce consumption as motivating/positive, but expectations of abstinence or drastic reductions were viewed negatively because they likely couldn't be met. TREATMENT TYPE: GPs prescribed medication in relation to their alcohol/mental health problem rather than considering alternatives to medication TREATMENT PROVIDER: participants seeking treatment from…	Yes	TREATMENT GOAL: Consumption reduction preferred because abstinence likely couldn't be attained TREATMENT TYPE: prefer alternatives to medication, if available TREATMENT PROVIDER: participants preferred advice from their GP rather than going elsewhere
3815	Haighton, 2016	No	Service users	Older adults	Rehabilitation programs (residential)		None	Setting (e.g., safety/stigma concerns when located in same building as drug addiction treatment), Out-of-pocket cost, Care/referral pathway, Wait period to access service, Not meeting eligibility criteria	SETTING: inappropriate for older people ("scary") COST: more expensive (than detox) CARE/REFERRAL PATHWAY: referrals harder to secure; they also mention that onward referral for psychosocial support after rehab was disconnected/late, which led to relapse (not an access factor for rehab, but it is for post-rehab psych support) WAIT TIME: long wait lists for rehab facilities (readiness to change ha…	No
3815	Haighton, 2016	No	Service users	Older adults	Counselling/therapy		None					Treatment type, Power imbalance, Perceived effectiveness/mechanism, Continuity of care	TREATMENT TYPE: not alcohol-specific therapy vs alcohol-specific therapy, especially for group therapy POWER IMBALANCE: support (not psychotherapy) from people at the same stage of recovery or ex-alcoholics; age of therapist/provider PERCEIVED EFFECTIVENESS/MECHANISM: some found counselling desirable as it helped them understand why they drank CONTINUITY OF CARE: counsellor turnover was unsettlin…	Yes	TREATMENT TYPE: some preferred therapy that was not alcohol specific because they wouldn't come in contact with others who drank, which would encourage relapse. "Groups were appreciated more when they were not focused solely on drinking, " including relaxation and alternative therapies (e.g., arts classes), where people could fill their day and meet new people. Drop-in centres were also appreciat…
3852	Hattingh, 2016	No	Service users, Service providers	No subgroup	SBI	The full AUDIT tool was used for screening and for those with any alcohol consumption (AUDIT >= 1), pharmacists discussed alcohol using motivational interviewing techniques to facilitate behavioural change, then provided an educational booklet to those with hazardous/harmful/probably dependent drinking (>= 8)	Pharmacy					Anonymity/Privacy/Confidentiality, Treatment level of specialization, Complexity/length of screening	PRIVACY: 99% of service users said that the screening process was discreet TREATMENT LEVEL OF SPECIALIZATION: 22% of service users would prefer to discuss alcohol with their GP (30% disagreed) COMPLEXITY/LENGTH OF SCREENING: 94% of service users said the 10-item AUDIT tool was easy to complete (6% neither agreed nor disagreed); 89% of service users said that there was a "confidential manner" (4% …	No		Time, Screening strategy, Confidentiality/privacy issues, Screening tool factors	TIME: lack of time was a challenge to providing the service PRESENCE/ABSENCE OF SCREENING STRATEGY OR PROTOCOL: working through the AUDIT tool with the clients facilitated talking about their alcohol use; the program made the pharmacists more aware and proactive about discussing alcohol with consumers in the future CONFIDENTIALITY/PRIVACY ISSUES: the need for increased consumer privacy and consum…	No
3980	Sundstrom, 2016	No	Service users	No subgroup	Online/Internet-based self-help service	"Participants in all three groups had access to the same treatment program, a Swedish translation and adaptation of the Dutch program Therapy Alcohol Online, developed by the Jellinek Clinic [15, 23]. The program was delivered through a newly designed web portal secured with encrypted communication and protected with an individual user name and a password. The program consisted of eight online mo…	None					Factors related to online programs/apps	FACTORS RELATED TO ONLINE PROGRAMS: Interaction with a counselor was important: "In comparison to the self-help group, a larger proportion of participants who had received guidance experienced their contact with the program as personal, considered the program effective and would recommend it to others. In contrast, a larger proportion of the self-help group participants stated that they missed co…	Yes	FACTORS RELATED TO ONLINE PROGRAMS: Interaction with a counselor was important
4121	Lewis, 2016	No	Service users	Sex/gender/sexual orientation, Veterans	Any treatment		Veterans Affairs Women's Health clinics	Duration of treatment program, Out-of-pocket cost, Care/referral pathway	DURATION OF TREATMENT: mentioned as a factor influencing receptivity, but preferences varied across participants COST: even with insurance, non-VA treatment programs are expensive CARE/REFERRAL PATHWAY: GP to handle making the appointment for the participant; GP not providing contact info for services; provider lack of knowledge of care options	Yes	COST: treatment option available to at least one veteran was free (perhaps VA treatment) CARE/REFERRAL PATHWAY: Prefer any kind of support from GP, such as information of services beyond AA, to aid in transitioning to alcohol-related care. Some preferred GP making appointment (linking) with treatment service.	Individual vs group, Treatment type, Cultural adaptation	INDIVIDUAL VS GROUP: preferences varied across participants TREATMENT TYPE: some preferred psychosocial therapy vs mutual aid group, but preferences varied across participants CULTURAL ADAPTATION: Gender-specific providers or treatment services	Yes	TREATMENT TYPE: some preferred psychosocial therapy vs mutual aid group, but preferences varied across participants TREATMENT SETTING: VA services preferred over non-VA due to trust issues (47%) CULTURAL ADAPTATION: gender-specific providers or services are preferred by almost half of participants (47%)
4187	Allen, 2016	No	Service users	Sex/gender/sexual orientation	Any treatment	The focus of the study was to compare heterosexual, gay/lesbian, and bisexual individuals and the barriers to treatment that they reported	None	Appointment hours, Out-of-pocket cost	APPOINTMENT HOURS: A significantly larger proportion of bisexual individuals compared to gay/lesbian individuals reported that they thought the hours were inconvenient (p = 0.38) COST: A larger proportion of bisexual individuals than both heterosexual individuals and gay/lesbian individuals reported that they could not afford to pay the bill (p = 0.053 for both comparisons)	No		Outpatient vs inpatient	OUTPATIENT VS INPATIENT: A significantly greater proportion of bisexual individuals compared to heterosexual individuals reported that they were afraid they would be put in hospital if they sought treatment (p = 0.001)	No
4205	Gustafsson, 2016	No	Service users	DUI	Any treatment	Participants had been apprehended for DUI and received offers of help from the police to contact dependency care and treatment services	None	Visibility of service(s)/Promotion, Care/referral pathway, Wait period to access service	VISIBILITY: before being told by the police, many reported that they did not know about treatment options CARE/REFERRAL PATHWAY: referral by the police to dependency care and treatment services was a facilitator to access WAIT PERIOD: some participants called services directly themselves, while all others received calls within a day or two of being referred. "The informants found it important to …	Yes	CARE/REFERRAL PATHWAY: access to treatment was facilitated by referral by the police to treatment services WAIT PERIOD: The informants found it important to receive a call from the treatment service as quickly as possible, although some required a few days to sober up/sleep, etc., before they could engage in treatment	Autonomy	AUTONOMY: "One important factor for the help to be effective is individual adaptation, and after the first meeting the informant could choose to enter some kind of rehabilitation program or course. The informants appreciated the therapists’ responsiveness and having the possibility to choose what help would fit them best or to decline help altogether, if they so desired."	Yes	AUTONOMY: service users appreciate the ability to choose their preferred treatment type
4342	Collins, 2016	No	Service users	Underhoused	Abstinence-based approaches	Either formalized treatment or 12-step groups	Non-clinical community services for underhoused people					Outpatient vs inpatient, Spiritualiy component, Autonomy, Power imbalance	OUTPATIENT VS INPATIENT: inpatient therapy/detox was a time-out from the struggles of everyday homeless life (positive) and provided a sense of stability (positive) but was not perceived as an effective form of therapy to maintain abstinence (negative) as it didn't provide strategies for managing craving and avoiding relapse upon exit. It lulls them into a false sense of security that cannot be r…	Yes	TREATMENT GOAL: Providers need to listen to people rather than telling them what to do (not further described)
4342	Collins, 2016	No	Service users	Underhoused	Harm reduction counselling	Refers mainly to community-based counselling for reduced consumption and not an abstinence-based approach.	Non-clinical community services for underhoused people					Abstinence vs consumption reduction, Autonomy, Continuity of care	TREATMENT GOALS: more discussion of goals should be offered by providers. It's unclear if these are drinking goals or life goals. AUTONOMY: harm-reduction services tend to preserve autonomy CONSISTENCY OF CARE: staff turnover causes inconsistent care and individuals need to retell story and develop a new therapeutic alliance with new therapists	Yes	CONSISTENCY OF CARE: participants recommended having more consistency in providers to ensure trust-building and a more secure therapeutic alliance
4378	McCallum, 2015	No	Service users	No subgroup, Comorbid mental	Any treatment	Some participants had dual diagnoses and their responses reflect dual diagnosis treatment. Although participants were recruited from both outpatient, inpatient hospital, and residential treatment facilities, the objective of the study was to evaluate access to care, generally.	Community outpatient, Inpatient/residential care	Frequency of intervention, Visibility of service(s)/Promotion, Care/referral pathway, Service ability to treat dual diagnoses, Wait period to access service	FREQUENCY OF INTERVENTION: regular contact with the service, one of the requirements to maintain access, was burdensome to some participants VISIBILITY: "Patients expressed a desire for information on how to access psychological treatments and what these would entail." This indicates a lack of awareness/visibility of available treatments. CARE/REFERRAL PATHWAY: coordination of services, teams, an…	No		Treatment type, Treatment setting, Spiritualiy component, Autonomy, Continuity of care, Activities offered within the service (e.g., employment training, free access to gym), Factors related to treatment of dual diagnoses	TREATMENT TYPE: "A number of patients with SMHS [severe mental health symptoms] described a dislike of medication-focused treatment and a preference for psychosocial treatment options" "It was important for patients with SMHS that staﬀ respected their desire for psychological approaches to treatment." TREATMENT SPECIALIZATION: "Patients with complex needs valued general inpatient services, as the…	Yes	TREATMENT TYPE: for people with severe mental helath symptoms, psychosocial interventions for alcohol and MH were preferred over pharmacological interventions
4418	Gilburt, 2015	No	Service users	No subgroup	Any treatment	Participants were asked about their experiences from the point of seeking help one year previously to present	None	Appointment hours, Frequency of intervention, Care/referral pathway, Not meeting eligibility criteria, Initial phone calls not answered or returned	APPOINTMENT HOURS: appointments were often scheduled across different services and "were described as being in limited timeslots and at inconvenient times" FREQUENCY OF INTERVENTION: "Some community programmes were seen to offer too few and infrequent sessions. This limited the support available during and after treatment and provided insufﬁcient structure and detachment from the pre-treatment li…	No		Abstinence vs consumption reduction, Individual vs group, Treatment type, Perceived effectiveness/mechanism, Autonomy, Continuity of care, Factors related to psychotherapy/counselling	TREATMENT GOAL: "The effect of drinking on disengagement was most prominent in rehabilitation services as a result of abstinence being a requirement for attendance." Participants who had a drink while in a program were often expelled from the program, although some could return after reassessing and after a set period of time (e.g., 4 months). "Cutting down was seen by many as an integral step to…	Yes	TREATMENT TYPE: AA was perceived as second class treatment or not part of the legitimate treatment services available.
4419	Khadjesari, 2015	No	Service users	Employees	SBIRT (computer assisted)	Healthy Choices Online tool as part of a workplace program	None					Anonymity/Privacy/Confidentiality, Perceived effectiveness/mechanism, Factors related to online programs/apps	ANONYMITY/PRIVACY/CONFIDENTIALITY: Most employees reported not being concerned about their employers (71%) or colleagues (70%) seeing the results of the health check; 43% where not concerned about providing personal information over the Internet; 60% were confident that their responses were confidential. Participants identified as having PAU on the AUDIT were more likely to be worried about confi…	Yes	FACTORS RELATED TO ONLINCE PROGRAMS/APPS: preference for online/email delivery
4459	Mullen, 2015	No	Service users	DUI	SBIRT	The "SBIRT program consists of a self-guided, webbased, screening tool named Motivational Alcohol Treatments to Enhance Roadway Safety (MATTERS), which assesses alcohol use characteristics and generates a personalized feedback report. The feedback report can then be used by staff to deliver a manualized brief motivational intervention and provide a referral to treatment"	Community justice/drug court programs	Technology literacy/comfort	TECHNOLOGY: LITERACY/COMFORT: "On two occasions [out of 49], the counselors had to complete the screening assessment with the clients because the clients were unfamiliar with computers and had difficulty using the tablet"	No		Complexity/length of screening	COMPLEXITY/LENGTH OF SCREENING: 78% reported that “The computer program was easy to use.”; 92% reported that “The amount of time it took to complete the computerized part of the session was acceptable.”; 96% reported that “The instructions were easy to understand.”; 92% reported that “The questions were easy to understand.”	Yes	COMPLEXITY/LENGTH OF SCREENING:the screening tool took ~20 minutes on average to complete and overall, 85.7% of participants reported that the time taken to complete it was acceptable. There were several suggestions regarding changes to response options to various questions.
4548	Probst, 2015	No	Service users	No subgroup	Any treatment	They do not define "treatment"	Primary care	Out-of-pocket cost, Visibility of service(s)/Promotion, Care/referral pathway	% reporting the barrier to seeking treatment in past 12 months/lifetime COST: Treatment was not affordable: 4.7/4.1 VISIBILITY: Lack of possibility or knowledge: 3.0/35.8 REFERRAL: Asked for help but did not get any: 0.0/3.3
4788	Khadjesari, 2015	No	Service users	No subgroup	Any treatment except online alcohol intervention	Down Your Drink was the specific intervention evaluated in the preceding RCT, but this study looked at barriers to formal alcohol treatment that drove the participants to seek PAU treatment online	Workplace settings	Visibility of service(s)/Promotion	VISIBILITY: AA was the only option available or known to many interviewees (and was not attractive to them due to stigma)			Anonymity/Privacy/Confidentiality, Abstinence vs consumption reduction, Treatment type, Autonomy	ANONYMITY: "It was clear that the privacy provided by the Internet was important when searching for help with drinking." "Diﬃculties talking about their drinking face-to-face, the embarrassment, admission of weakness/not coping and the fear of people ﬁnding out how much they drank meant a reluctance to seek help in person from a doctor or alcohol worker." "'It’s all about being impersonal, frankl…	Yes	TREATMENT TYPE: Online PAU treatment was preferred to AA. AA was perceived to be stigmatizing and as catering to alcoholics (i.e., their problem was not severe enough and they did not identify with the types of people AA targeted). Online PAU treatment was seen as suited to their level of need, did not interfere with their everyday lives, and was personal to them. "There was also a concern that b…
4866	Grazioli, 2015	No	Service users	Underhoused	Twelve-step mutual aid groups	Twelve-step mutual-help groups such as AA	Non-clinical community services for underhoused people					Factors related to in-person mutual aid groups	FACTORS RELATED TO IN-PERSON MUTUAL AID GROUPS: 22% disliked the 12-step discourse (same story over and over) and this seemed to play out in other themes (e.g., a bunch of people complaining, too much history related in group). But others appreciated the fellowship and support.	No
4883	Randall-James, 2015	No	Service users	Older adults	Screening	In-person screening with AUDIT, CAGE, and SMAST-G	Older adult clinical services: memory clinics	Technology literacy/comfort	TECHNOLOGY LITERACY/COMFORT: some older adults preferred to have a hard copy of the tool in front of them for reference			Complexity/length of screening, Involvement of family, Part of health assessment	COMPLEXITY/LENGTH OF SCREENING: questions were easy to answer; however, some older adults with cognitive impairments may need/want to have family members present. Some found AUDIT to be more cumbersome than the other tools and could cause more obsessive people to think too much. The wording/rehearsal of the questions by the screener may be less important than the interpersonal relationship betwee…
4925	Stoutenberg, 2015	No	Service users	Hospitalized/inpatients	Exercise therapy	survey asked for preferences about types of exercise training as a part of residential therapy	Inpatient/residential care	Location/Setting, Setting, Out-of-pocket cost, Child care	LOCATION: lack of transportation (26.9%) SETTING: no access to a gym (14.3%) COST: too costly (21%) CHILD CARE: having young kids as an issue (15.1%))	No		Factors related to exercise therapy	FACTORS RELATED TO EXERCISE THERAPY: respondents commented on interests for type of exercise (e.g. yoga, weights, walking, running), training during trt (at center, during inpt trt, after inpt trt), and who delivered it (family/friends, group exercise with professional, individual, individual + guidance, group without professional).	Yes	FACTORS RELATED TO EXERCISE: scores appeared very similar for delivery personnel without clear preference (Fig 3). Walking and running were of greatest interest for activity, with some gender-specific differences for other forms (e.g. yoga, strength training; Fig 2). Timing preferences appeared similar (Fig 1).
4938	Ornelas, 2015	No	Service users, Service providers	Minorities, Sex/gender/sexual orientation	SBIRT	A culturally adapted SBIRT for Latino men	Non-clinical community settings: day labour worker centre	Setting (e.g., safety/stigma concerns when located in same building as drug addiction treatment), Out-of-pocket cost, Visibility of service(s)/Promotion, Care/referral pathway, Language barrier, Community outreach (e.g., screening in the community)	SETTING: Latino immigrant men rarely seek health care services and therefore would be unlikely to be screened at community health centres. A familiar and safe setting is needed to offer PAU services. OUT-OF-POCKET COST: most men did not have health insurance due to their employment and legal status and couldn't afford treatment VISIBILITY OF SERVICES/PROMOTION: men who wanted to change didn't kno…	Yes	SETTING: Latino immigrant men would be receptive to receiving SBIRT at community-based organizations that they trusted and where they were already seeking other services OUT-OF-POCKET COST: a grant-funded program administered by the county was being pilot-tested to offer screening, BI, and referral to treatment in community health centres, one of which served mostly Latino patients. Those requiri…	Anonymity/Privacy/Confidentiality, Cultural adaptation	ANONYMITY/CONFIDENTIALITY: undocumented workers are afraid of being deported, if they access any public services CULTURAL ADAPTATION: "Providers noted that it was important for anyone providing alcohol-related counseling to understand the social and cultural context to drinking, " including "men’s social norms around drinking, limited access to services, and being undocumented." Latino men cited …	Yes	CULTURAL ADAPTATION: a grant-funded program administered by the county was being pilot-tested to offer screening, BI, and referral to treatment in community health centres, one of which served mostly Latino patients.	Provider understanding of culture and language	PROVIDER UNDERSTANDING OF CULTURE AND LANGUAGE: “[There is] a lack of bilingual and bicultural providers who understand the culture on this side of the border as well as the other side of the border. There are many that want to do the work but don’t have the ability.”
4967	Collins, 2015	No	Service users	Underhoused	Extended-release naltrexone		Non-clinical and clinical community services for underhoused people					Factors related to pharma, Perceived effectiveness/mechanism	FACTORS RELATED TO PHARMACOTHERAPY: extended-release naltrexone had few side-effects and was well-tolerated according to symptom experience. PERCEIVED EFFECTIVENESS/MECHANISM: Prior to starting therapy, participants may have had unrealistic expectations of extended-release naltrexone. After 12 weeks, their ratings of acceptability and perceived effectiveness significantly decreased from baseline,…	No
5081	Giroux, 2014	No	Service users	No subgroup	Cellphones/apps	LBMI-A phone app: smart-phone based app offering a variety of features to track alcohol intake, provide feedback of various forms. based on numerous theoretical perspectives: namely, motivational enhancement, relapse prevention, and community reinforcement.	None	Lack of hardware	LACK OF HARDWARE: the research team gave participants phones with the app installed rather than installing on their own phones.	Yes	LACK OF HARDWARE: install on their own phone vs phone provided.	Factors related to online programs/apps	FACTORS RELATED TO ONLINE APPS: Five themes described from feedback on the app as to what the participants enjoyed about the app, as follows...(1) increased their awareness of their alcohol intake; (2) prompting/reminder features improved their engagement and kept them active in providing data for the app; (3) through suggestions, taught them how to find other activities to do in place of drinkin…	Yes	FACTORS RELATED TO ONLINE APPS: some clients did say it would be good to have the option to increase/tailor the frequency of reminders.
5158	Lieberman, 2014	No	Service users	No subgroup	Any treatment		Primary care					Treatment type, Treatment setting	TREATMENT TYPE: The following treatments are ordered from highest to lowest percentage of participants indicating that they would or may consider the treatment: Pharmacotherapy (making it easier to avoid alcohol but not make them sick if they drank) > internet program > substance abuse specialty program > talking to a religious or spiritual helper > AA > pharmacotherapy (that would make them sick…	Yes	Levels as above
5206	Chen, 2014	No	Service users	No subgroup	Twelve-step mutual aid groups	Groups were led by a 'field investigator'. meetings included participant introductions, reinforcing the importance of confidentiality, reading the AA Twelve Steps and Twelve Traditions aloud, sharing personal experiences involving alcohol, and attempting to identify a group leader. In 2 or more self-help group meetings, food was provided, the field investigator gave a presentation on the detrimen…	None	Location/Setting, Visibility of service(s)/Promotion	LOCATION: "Have meetings in people’s areas instead of having them come to the clinic." "Participants also said that they preferred group meetings to be held outside of the health center." VISIBILITY OF SERVICE: focus groups suggested media advertising, flyers/community announcements would increase attendance (presumedly through more awareness).	Yes	LOCATION: in clinic vs nearer attendees' homes	Involvement of family, Factors related to in-person mutual aid groups	INVOLVING PARTNER/FAMILY: "more involvement of family members" was suggested. FACTORS RELATED TO IN-PERSON MUTUAL AID GROUPS: suggestions to invite recovered alcoholics as motivational speakers to the group; a participant quote - "The people who have been attending seem to be very interested in the group, but you get the feel that they don’t want to stay in the clinic. They want to go on an outin…	Yes	INVOLVING PARTNER/FAMILY: involve family (rather than not) FACTORS RELATED TO IN-PERSON MUTUAL AID GROUPS: presence vs absence of speakers who are recovered alcoholics; involve group setting / outings at church/beach etc vs being held at clinic
5339	Lee, 2014	No	Service users, Service providers	Comorbid mental, Indigenous, Sex/gender/sexual orientation	Concurrent PAU/MH treatment	Treatment could occur in any setting	Indigenous healthcare services or communities	Location/Setting, Appointment hours, Visibility of service(s)/Promotion, Care/referral pathway, Service ability to treat dual diagnoses, Wait period to access service, Child care	LOCATION: lack of transportation to larger towns, where services located; public transport was unreliable, time consuming and expensive and often required advanced booking, which wasn't possible in times of crisis. APPOINTMENT HOURS: non-Aboriginal services had inflexible hours and could not offer same-day appointments (poor accessibility at times of crisis) VISIBILITY: majority had little knowle…	Yes	LOCATION: more local services, including acute inpatient and outreach services. Locate services to address the lack of cost efficient and reliable transportation options. APPOINTMENT HOURS: open after business hours and offered same-day appointments (necessary at times of crisis); greater flexibility in appointment times, generally VISIBILITY: "hands-on approach" to promotion, possible through ac…	Anonymity/Privacy/Confidentiality, Individual vs group, Cultural adaptation	ANONYMITY: Aboriginal-based services were not necessarily confidential, which was a barrier INDIVIDUAL VS GROUP: local support groups would facilitate engagement CULTURAL: facilitator: felt at home and less judged in Aboriginal health service treatment but worried about confidentiality being breached.	Yes	"INDIVIDUAL VS GROUP: suggested that support groups be run at local services to provide opportunities for them to share experiences with other Aboriginal women in similar situations and to reduce their isolation CULTURAL: preferred Aboriginal health services over non-Aboriginal (mainstream) services; see suggestion regarding support groups"
5374	Wallhed Finn, 2014	No	Service users	No subgroup	Any treatment	Although they discussed different types of treatment and modes of delivery in the focus groups, they reported barriers/facilitators and preferences across all treatment types and so I didn't create subforms for each treatment type.	None	Visibility of service(s)/Promotion, Care/referral pathway	VISIBILITY OF SERVICE: Individuals had sparse knowledge of the available treatments CARE/REFERRAL PATHWAY: "easy access without bureaucracy"	Yes	CARE PATHWAY/REFERRAL: simple pathway to treatment preferred	Abstinence vs consumption reduction, Outpatient vs inpatient, Treatment type, Treatment setting, Perceived effectiveness/mechanism, Autonomy	TREATMENT GOAL: Abstinence was a barrier - "A common view, especially in the age group 18–34, was that seeking treatment required total abstinence from alcohol—often for the rest of one’s life. This perceived requirement was seen as a barrier to seeking treatment, as participants were more open to cutting down or drinking in moderation rather than total abstinence." OUTPATIENT VS INPATIENT: inpat…	Yes	TREATMENT GOAL: controlled consumption preferred over total abstinence, especially for 18-34-year-old TREATMENT TYPE: Pyschotherapy was preferable to pharma, "Personal meeting" preferred over internet-based or telephone help line (Internet/help line were considered suitable first steps before entering treatment both for screening and to receive guidance on available treatments.
5553	Kaufmann, 2014	No	Service users	Comorbid mental	Any treatment		None	Location/Setting, Appointment hours, Out-of-pocket cost, Visibility of service(s)/Promotion, Child care, Language barrier	Cost was the only barrier reported by significantly more people with comorbid MH conditions than those without. The other barriers have been listed with the proportions of people with and without MH conditions reporting them. COST: participants with comorbid mood/anxiety disorders were significantly more likely to report financial barriers (19.2%) than those without a comorbid mental health condi…	No		Perceived effectiveness/mechanism	PERCEIVED EFFECTIVENESS: 9.2% comorbid vs 10.9% not comorbidity "Did not think anyone could help" No significant difference between groups.	No
5750	Field, 2013	No	Service users	Problem drug users	Any treatment	Screening or interventions provided by GPs, who are methadone providers	Primary care: clinics that prescribe methadone	Setting (e.g., safety/stigma concerns when located in same building as drug addiction treatment), Appointment hours, Visibility of service(s)/Promotion, No intervention program available	SETTING: Drop-in centres make attending counselling easier than going to an office setting HOURS: "Flexibility" was reported by patients as a means to improve service, and it was assumed this meant regarding hours. They also said that it was difficult to attend existing services due to other commitments. VISIBILITY: need for outreach NO INTERVENTION PROGRAM AVAILABLE: opiate-dependent individuals…	Yes	SETTING: Drop-in centres preferred over office settings for counselling appointments. Need for outreach and community-based services VISIBILITY: need for outreach NO INTERVENTION PROGRAM AVAILABLE: opiate-dependent individuals with PAU need an alcohol-specific service	Treatment type, Treatment setting, Power imbalance	TREATMENT TYPE: participants were ambivalent toward pharmacologic treatments TREATMENT SETTING: Participants felt that GPs should be more proactive in the management of PAU at a primary care level and that primary care can play an important role in their treatment. "patients on methadone treatment welcome alcohol screening and intervention and perceive it as beneficial for their care in primary c…	Yes	TREATMENT TYPE: it appears there was some hesitancy toward pharmacologic PAU treatment in people who were already on methadone TREATMENT SETTING: Participants felt that GPs should be more proactive in the management of PAU at a primary care level and that primary care can play an important role in their treatment	Time	TIME: service users found that GPs require more time to address the issue of problem alcohol use	Yes	TIME: more time is required for GPs to provide adequate PAU care
5906	Elbogen, 2013	No	Service users	Veterans	Any treatment	Results were reported for individuals with (1) PAU, (2) PTSD or major depression, and (3) PAU and PTSD or MD	None	Location/Setting, Out-of-pocket cost, Visibility of service(s)/Promotion, Child care	LOCATION: 11.4% with PAU and 21.2% with dual diagnoses reported not having adequate transportation (significant difference). Those with more years since last deployment were significantly less likely to report transportation as a barrier to any type of mental health treatment (PAU, PTSD/MD, dual diagnoses) HOURS: 33.3% with PAU and 57.4% with dual diagnoses found it hard to get the time off work …	No		Anonymity/Privacy/Confidentiality, Treatment type, Perceived effectiveness/mechanism	CONFIDENTIALITY: 31.4% with PAU and 47.0% with dual diagnoses felt that visits would not remain confidential (significant difference) TREATMENT TYPE: 65.6% with PAU and 71.1% with dual diagnoses did not want to be prescribed medications (no significant difference). This was a significant predictor of past-year mental health treatment in a multivariable model (included all participants, not just t…	Yes	TREATMENT TYPE: it appears that pharmacotherapy is less desirable
5974	Murphy, 2013	No	Service users, Service providers	Attended ED	SBIRT (computer assisted)	The SBIRT was computer assisted, but assistants were available to aid service users. The program was a syndicated version of the website www.alcoholscreening.org that has been freely available to the public since 2001. Visitors to the site can complete alcohol self-assessments, educate themselves on risky drinking, and seek local treatment referrals when needed based on zip codes (thus receiving …	Emergency department	Setting (e.g., safety/stigma concerns when located in same building as drug addiction treatment), Internet access, Technical problems	SETTING: 30% of patients in the ED were feeling too sick to engage with the SBIRT LACK OF/POOR INTERNET: at least one participant couldn't complete the SBIRT due to lost internet signal TECHNICAL PROBLEMS: 4% of screenings had technical issues for which the RA had to intervene (printer problems, dropped internet)	No		Factors related to online programs/apps	FACTORS RELATED TO ONLINE PROGRAMS/APPS: 93% of participants reported feeling comfortable using a computer to receive the educational screening and research staff reported that in the majority of cases, the patients did not appear bothered by completing the computer intervention, needed little to no assistance entering data, and sought few clarifications of words or content in the program	No
6145	Heyes, 2016	No	Service users	Comorbid physical	any treatment	No specific intervention considered. ALD transplant patients discussed barriers to seeking care generally. Stigma and issues of the 'transplant' contract were quite prevalent, but outside scope of our objectives.	Community outpatient, Inpatient/residential care, Liver transplant unit	Location No intervention program available	LOCATION: TREATMENT SETTING: preference for services embedded in transplant program versus need to access elsewhere. NO PROGRAM: Patients note there is no true support for alcohol/addiction within the transplant program. They also note such services should be embedded within the program.	No		Involvement of family	INVOLVEMENT OF PARTNER: The authors summarize based on patient input that an important part of new programs is "Involvement of patients' supports, especially partners, 76 so that they can better understand AUDs and how to foster abstinence".	Yes	TREATMENT SETTING: preference for services embedded in transplant program versus need to access elsewhere. INVOLVEMENT OF PARTNER: yes vs no (partner involved or not)
6160	Suffoletto, 2016	No	Service users	College students/emerging adults	Text messaging	The TRAC text messaging intervention ran for 12 weeks and targeted heavy episodic drinking, using a design informed by the theory of planned behaviour and goal-setting theory.	None	Duration of treatment program	DURATION OF TREATMENT PROGRAM: some participants experienced intervention fatigue before the 12 weeks were up. Others would have liked the option to continue in the program longer than 12 weeks.			Anonymity/Privacy/Confidentiality, Treatment type, Factors related to text message interventions	ANONYMITY: some participants appreciated that no one else was going to see their drinking data and that they didn't have to disclose it to anyone face to face. It allowed them to be honest. Some participants were concerned regarding confidentiality, but it became less of a concern over the course of the program. TREATMENT TYPE: text messaging was preferred over in-person therapy because participa…	Yes	TREATMENT TYPE: text messaging was preferred over in-person therapy because participants did not like to be judged for disclosing their drinking behaviour. FACTORS RELATED TO TEXT MESSAGE INTERVENTIONS: could reduce intervention fatigue and improve engagement by providing more personalized messages (e.g., using their first names) and more tailored feedback. In the goal-setting query on Thursdays,…
6377	Venner, 2012	No	Service users	Indigenous	Any treatment	"Inpatient or outpatient substance abuse treatment (such as AA meetings, individual or family counseling, hospital based detoxification programs and outpatient detoxification)"	None	Location/Setting, Setting (e.g., safety/stigma concerns when located in same building as drug addiction treatment), Appointment hours, Out-of-pocket cost, Visibility of service(s)/Promotion, Wait period to access service, Child care	LOCATION: lack of transportation reported in the qualitative interviews and endorsed by 48.2% of survey respondents. SETTING: 50% of survey respondents endorsed that they didn't feel safe where they'd have to go for help. APPOINTMENT HOURS: 39.3% of survey respondents endorsed that they couldn't get time off from work COST: difficulty funding treatment was mentioned more frequently than time cons…	No		Anonymity/Privacy/Confidentiality, Treatment type, Perceived effectiveness/mechanism, Autonomy, Cultural adaptation, Power imbalance	ANONYMITY/PRIVACY/CONFIDENTIALITY: for people in small communities, sometimes their own relative (or previous acquaintance) was trying to counsel them. As well, AA members would tell people in the community who was attending meetings, which left labels/stigma that could last for years. Being afraid of the people they might see was endorsed by 55.4% of survey respondents. TREATMENT TYPE: not wanti…	Yes	CONFIDENTIALITY: transportation may need to be provided to some individuals to obtain treatment in another location where they don't know anyone; telehealth may reduce confidentiality concerns TREATMENT TYPE: AA was not a preferred intervention AUTONOMY: "Motivational interviewing may also address concerns about autonomy and self-reliance by emphasizing personal choice within the first minutes of…
6397	Murray, 2012	No	Service users, Service providers	No subgroup	SBI and self-help web program	The intervention consisted of an initial screening and BI in primary care, followed by a web-based self-help program (Down Your Drink) and support to use the program	Primary care	Internet access, Language barrier, Accessibility for disabled service users	LACK OF/POOR INTERNET: venues with high-speed internet access were hard to find and slow internet led to computers freezing and offered an unprofessional image LANGUAGE BARRIER: patients who could not read English could not access the service ACCESSIBILITY FOR DISABLED SERVICE USERS: patients who could not physically use a computer could not access the service	No		Anonymity/Privacy/Confidentiality, Factors related to online programs/apps	ANONYMITY: participants appreciated the anonymity of the service FACTORS RELATED TO ONLINE PROGRAMS/APPS: service providers felt that service users would be more likely to engage in the program because support for the program was offered. Participants appreciated the convenience of a web-based service, and both service users and providers liked it being slightly distanced from the primary care pr…	Yes	FACTORS RELATED TO ONLINE PROGRAMS/APPS: the provision of support was speculated to increase engagement with the intervention by service providers. The program being distanced from the primary care office was appreciated by both users and providers.	Organizational culture/support, Treatment protocols	ORGANIZATIONAL CULTURE/SUPPORT: some nurses did not agree with the thresholds for referral and were uncomfortable referring social drinkers to the program, if they didn't think they had a problem, despite screening above drinking guidelines PRESENCE/ABSENCE OF TREATMENT PROTOCOLS: because there was an absence of screening protocols, service providers (GPs, nurses) felt awkward discussing alcohol …	No
6397	Murray, 2012	No	Service users, Service providers	No subgroup	Specialist service	At least one participant had attempted to access a specialist service	Primary care	Not meeting eligibility criteria	NOT MEETING ELIGIBILITY CRITERIA: at least one participant could not access a specialist service because they weren't drinking enough to meet the criteria, despite asking for help.
6885	Carlebach, 2011	No	Service users, Service providers	No subgroup	Outpatient/community-based home detox/psychosocial service	See main form. I have not extracted data specific to the home detox service, but much of the data was related to the service as a whole (i.e., all components).	Community outpatient	Setting (e.g., safety/stigma concerns when located in same building as drug addiction treatment), Visibility of service(s)/Promotion, Wait period to access service, Resources/funding	SETTING: Psychosocial services offered in the same building as support for drug misuse, which was a barrier for some. VISIBILITY/PROMOTION: Service users were unaware of the range of services that were offered due to lack of a single access point in terms of physical premises and initial contact. WAIT TIME: "Waiting times had been an issue for some service users who said they felt ‘desperate’ and…	Yes	LOCATION/SETTING: Some would have preferred psychosocial services to be offered in a different location from support for drug misuse (the quote provided makes this sound like a stigma thing, in that they had to ring a bell to be admitted and they worried that people would think that they were under treatment for drug misuse).	Abstinence vs consumption reduction	TREATMENT GOAL: Both abstinence and controlled consumption appear to have been supported. "A number of service users who did not want to abstain completely, continued to drink under more controlled circumstances and were pleased to receive support from the service."	Yes	TREATMENT GOAL: Support for controlled consumption was appreciated by those who wanted it.	Lack of resources	RESOURCES: Staff shortages recently increased the wait time from 3 to 6 weeks.
6892	Thomas, 2011	No	Service users, Service providers	Comorbid physical	any treatment	Various treatment/intervention types were discussed (de-addiction centers, group/individual counseling, etc). NOT CAPTURED IN EXTRACTION BUT ALSO MENTIONED AS SEPARATE ISSUES: removal of nearby liquor stores.	TB clinics	Location, Out-of-pocket cost, No intervention program available	LOCATION: TREATMENT SETTING: there was interest in de-addiction programs to help with alcohol use issues during TB trt, but desire for them to be onsite at TB clinics (rather than elsewhere) to improve access. COSTS: concerns that de-addiction programs were too costly NO INTERVENTION AVAILABLE: "the majority of the respondents felt that intervention programmes for TB patients who had alcohol rela…	No		Individual vs group, Treatment type, Involvement of family	INDIVIDUAL VS GROUP: there was support for both types, though it was noted some who preferred not to be singled out might not wish to access individual therapy, but there were benefits to support group therapy INVOLVEMENT OF FAMILY: "participants expressed the need for family members to be included in the intervention programme"	Yes	INDIVIDUAL VS GROUP: " Their perceptions on the preference of individual or group sessions for intervention were also ascertained. Most of the participants during the discussions and interviews felt that both were important. However few opined that individual sessions would be useful only when the patient was willing to have a session as many would not like to be singled out" INVOLVEMENT OF FAMIL…			No
7108	Burnett-Zeigler, 2011	No	Service users	Military	any treatment	involves access to different types of mental health and substance use services, generally, amongst people who have PAU	None	Location/Setting, Appointment hours, Out-of-pocket cost, Visibility of service(s)/Promotion, No intervention program available	LOCATION: don't have adequate transportation, 7.9% and drive great distances to receive quality care, 8.4% APPOINTMENT HOURS: It's difﬁcult to schedule an appointment, 8% AND Difﬁculty getting time off work, 8.9% COSTS: MH care costs too much money , 20.8% VISIBILITY OF SERVICE: I don't know where to get help , 9.4% NO INTERVENTION PROGRAM: No providers in my community, 6.5%	No		Anonymity/Privacy/Confidentiality	CONFIDENTIALITY: I don't want it to appear on my records 30.2%	No
7228	Clifford, 2011	No	Service users, Service providers	Indigenous	SBI	A SBI delivered using Drink-less, a BI kit developed for GPs (includes AUDIT and intervention materials based on FLAGS (Feedback, Listen, Advice, Goals, and Strategies).	Indigenous healthcare services					Treatment setting, Complexity/length of screening, Part of health assessment	TREATMENT SPECIALIZATION: those screening positive for alcohol dependence often decline referral to a specialist and will access a GP for treatment instead COMPLEXITY/LENGTH OF SCREENING: AUDIT was too long and inquired about alcohol dependence and alcohol-related problems SCREENING PART OF A HEALTH ASSESSMENT: patients considered health assessments and alcohol-related presentations to be the mos…	Yes	TREATMENT SPECIALIZATION: GPs preferred by some over specialists; some patients felt that Aboriginal health workers (not GPs or nurses) lacked the authority and influence to offer advice COMPLEXITY/LENGTH OF SCREENING: patients preferred the AUDIT-C over AUDIT	Time, Lack of resources, Screening strategy, Treatment protocols, Screening tool factors	TIME: lack of time prevents follow-up of at-risk drinkers to monitor and promote referral RESOURCES: lack of resources prevents follow-up of at-risk drinkers to monitor and promote referral PRESENCE/ABSENCE OF TREATMENT PROTOCOLS: no active follow-up of at-risk drinkers and only occasional follow-up of high-risk drinkers that weren't in specialist treatment FACTORS RELATED TO THE SCREENING TOOL/P…	Yes	FACTORS RELATED TO THE SCREENING TOOL/PROCESS: health-care providers' overwhelming preferences were for the AUDIT-C tool PRESENCE/ABSENCE OF SCREENING STRATEGY: clinical health-care workers "preferred to screen when conducting a health assessment; the presenting patient condition was likely to be alcohol-related; and they perceived the patient was at high risk of alcohol harm"
7350	Buscemi, 2010	No	Service users	College students/emerging adults	Any treatment	14 different help-seeking options were assessed and factor analysis loaded them into three factors: "anonymous help seeking" (e.g., “Complete a brief online program that provides information/feedback about drinking, ” “Read a pamphlet or book that provides information about reducing alcohol use”), "formal help seeking" (i.e., in-person help seeking from a professional or other formal source), and…	College/university					Treatment type	TREATMENT TYPE: informal sources (friends/family) vs formal (specialist/counsellor/clergy/AA) vs anonymous (internet search, book, computer/email/online/telephone program)	Yes	TREATMENT TYPE: students were more likely to endorse informal resources (friends/family) over anonymous resources (internet search/book/computer program), and anonymous resources were preferred over formal resources (specialist/counsellor/clergy/AA). Women rated anonymous help seeking higher than men did, but there were no significant differences by ethnicity.
7396	Vaca, 2010	No	Service users	Attended ED	SBIRT	Computerized alcohol screening and intervention (CASI), with support from research assistants. Participants were screened with the AUDIT tool "with logic branching to shorten the screening interview for nondrinkers and drinker whose alcohol consumption was within recommended limits." Those with at-risk drinking "also received a computer-guided brief negotiated interview, including personalized fe…	Emergency department	Technology literacy/comfort	TECHNOLOGY LITERACY/COMFORT: 99% of participants were comfortable answering questions on a computer	Yes	TECHNOLOGY LITERACY/COMFORT: 35% preferred to have a computer ask the questions, 16% a person, and 49% had no preference	Treatment provider	TREATMENT PROVIDER: for SBIRT in the ED, 35% preferred to have a computer ask the questions, 16% a person, and 49% had no preference	Yes	TREATMENT PROVIDER: for SBIRT in the ED, 35% preferred to have a computer ask the questions, 16% a person, and 49% had no preference
7691	Rose, 2010	No	Service users	No subgroup	Brief intervention	Patients were screened in the primary care waiting room using interactive voice response (IVR) technology. Those testing positive were invited to use an interactive voice response technology-based brief intervention (IVR-BI) at home that provided information and advice about drinking and health. People were asked to call the provided number within 48 hours. Others received a BI from their primary…	Primary care					Treatment provider	TREATMENT PROVIDER: 82% receiving the telephone IVR-BI said that it made them more aware of how much they were drinking, whereas only 54% receiving a BI from their primary care doctor felt that they were more aware. Of those who received both IVR-BI and BI from their primary care doctor, equal proportions said that IVR-BI was more helpful that BI from the doctor and vice versa. 50% said that they…	No
8733	Ippolito, 2020	No	Service users	No subgroup	Twelve-step mutual aid groups	Alcoholics Anonymous	Community outpatient: AA					Anonymity/Privacy/Confidentiality, Individual vs group, Factors related to online programs/apps	ANONYMITY: “ Anonymity… allowed me to maybe feel disguised, to be able to observe without actually having to put myself out there before I wanted to be part of it. I had the option to observe quietly. That was great, because if they were to have asked me for my last name I probably not have come again. I would have been afraid.” INDIVIDUAL VS GROUP: “I can go to anywhere, anytime, anywhere in the…	No
8790	Sorsdahl, 2019	No	Service users	Comorbid physical	SBI	four-session blended motivational interviewing and problem-solving therapy intervention	Hospital: ART and HIV clinics	Appointment hours, Out-of-pocket cost	APPT HOURS: existing hours were challenging, and some would like options for appointments in late afternoons or Saturday mornings. Also no mondays due to increased risk of hangover symptoms etc. OUT OF POCKET COSTS: some noted that costs to get to the program were not available.	Yes	APPT HOURS: existing hours were challenging, and some would like options for appointments in late afternoons or Saturday mornings. Also no mondays due to increased risk of hangover symptoms etc.	Treatment level of specialization	TREATMENT LEVEL OF SPECIALIZATION: clients noted a preference for being able to speak about their alcohol use with social workers / others who had previously 'been in their shoes', and would be more understanding (compared to telling docs / nurses).	Yes	TREATMENT PROVIDER: clients noted a preference for being able to speak about their alcohol use with social workers / others who had previously 'been in their shoes', and would be more understanding (compared to telling docs / nurses).
8853	Woolf-King, 2019	No	Service users	Comorbid physical, Sex/gender/sexual orientation	Acceptance and Commitment Therapy		Community mental health services			No		Factors related to mindfulness interventions	FACTORS RELATED TO MINDFULNESS INTERVENTIONS: easy to use, applicable to a variety of life situations, and simple to implement in diverse settings (e.g., home, work).	Yes	FACTORS RELATED TO MINDFULNESS INTERVENTIONS: reduced motivation for regular use, professional or social support during intervention could facilitate engaged among the sample.			No
8900	Schonbrun, 2019	No	Service users	Sex/gender/sexual orientation, Incarcerated or justice system involvement	Any treatment	Virtual Alcoholics Anonymous or SMART, individual counselling by telemedicine	Police custody/detention facilities	Location/Setting, Appointment hours	LOCATION: 27.6% of those who had attended a 12-step group previously reported that AA meetings were held far away or were not conveniently located (20.0% of those who had not attended) APPOINTMENT HOURS: 34.3% of those who had attended 12-step groups previously reported that times of the day or days of the week that AA meetings were held were not convenient for them			Anonymity/Privacy/Confidentiality, Individual vs group, Spiritualiy component, Perceived effectiveness/mechanism, Factors related to in-person mutual aid groups	ANONYMITY: 29.5% of those who had attended a 12-step program previously were concerned about people they knew finding out that they were in AA INDIVIDUAL VS GROUP: 29.5% of those who had attended a 12-step group previously did not like AA's group format (26.7% of those who had not attended) SPIRITUALITY COMPONENT: 21.9% of those who had attended a 12-step group previously did not like AA's spirit…	No
8943	Nehlin, 2018	No	Service users	No subgroup	Cellular photo digital breathalyzer	Cellular photo digital breathalyzer as an adjunct to treatment at outpatient treatment facilities	Community outpatient	Technical problems	TECHNICAL PROBLEMS: minor tech problems were tolerable but more critical tech problems prevented some from using the CPDB as planned (e.g., didn't work in other time zones).	No		Anonymity/Privacy/Confidentiality, Factors related to wearable blood alcohol monitors	PRIVACY: some found it difficult to use the device while out with others or at work FACTORS RELATED TO BLOOD ALCOHOL MONITORS: convenience in time (can decide when they want to blow) and space (don't have to go to the clinic to submit a reading); it was a means of prolonging the treatment program (which are generally limited in time), with minimal negative impact on daily life, but it could not r…	No
9337	Tarp, 2017	No	Service users	No subgroup	Telemedicine as an option to in-person care	patients had the choice, by visit, to pick between in-person care and virtual care	Community outpatient	Location/Setting, Appointment hours, Internet access, Technology literacy/comfort, Effective communication	LOCATION: Flexibility of choice between virtual/in-person was helpful for location considerations: "Factors that played an important role were practical considerations, geographical matters, transport issues and a time-saving element." A patient quote..."If it had not been for videoconferencing, I would no longer have been in treatment because I was living so far out in the countryside that it wo…	No		In-person vs remote treatment, Autonomy, Factors related to online programs/apps	IN-PERSON VS REMOTE: while some preferred virtual, other patients mentioned preferring in-person given the "human factor", better relationship with therapist, potential for deeper conversations. AUTONOMY: Patient quote..."Say if one day I felt bad and wanted personal contact I could choose to go to the clinic if that was what I wanted (. . .) it gives safety (. . .) and you feel respected because…	No
9365	Sinclair, 2017	No	Service users	No subgroup	Mutual aid groups (online)	"Soberistas is ‘an online community of people who are trying to resolve their problematic drinking patterns’, " primarily for women. "Soberistas is a ‘social network site for people who are trying to resolve their problematic drinking patterns’ (Rocca, 2016). It was launched in 2013 by Lucy Rocca, 18 months after she became abstinent from alcohol, based on what she reﬂected had been her own needs…	None: online community	Out-of-pocket cost, Visibility of service(s)/Promotion	OUT-OF-POCKET COST: the membership fee was affordable VISIBILITY OF SERVICES/PROMOTION: 14.1% reported joining because they read a newspaper/magazine article or heard about it on the radio.	Yes	VISIBILITY OF SERVICE/PROMOTION: newspapers, magazines, radio were media sources that made people aware of the service	Anonymity/Privacy/Confidentiality, Factors related to online communities/mutual aid groups	ANONYMITY: at least one person reported that anonymity was a reason for joining the community FACTORS RELATED TO ONLINE COMMUNITIES/MUTUAL AID GROUPS: Soberistas provided support from like-minded people; the site was convenient (could drop in as they wished) and the membership fee was affordable; the site is "a repository of useful and interesting information, not only around alcohol but on healt…	No
9510	Parkman, 2016	No	Service users	No subgroup	Structured day program	Abstinence based, involving mutual aid meetings, time for psychosocial therapy, etc in structured day program over 12 weeks. was not strictly for alcohol, though 15/16 participants were PAU patients.	Community outpatient					Abstinence vs consumption reduction, Power imbalance, Factors related to day programs	TREATMENT GOAL: not all patients wanted abstinence as a goal, and thus this wasn't an ideal program. POWER IMBALANCE: some felt the requirement to agree to elements of the 12-step process was like brainwashing, and did not like this aspect of the program. FACTORS RELATED TO DAY PROGRAMS: Five important issues were noted: (a) after twelve weeks of intense therapy 4 days per week, graduates went do…	Yes	TREATMENT GOAL: abstinence vs moderate intake FACTORS RELATED TO DAY PROGRAMS: preference for more frequent/intense 'maintenance' strategy after graduating program (compared to the minimal type used)
9523	Heyes, 2016	No	Service users	No subgroup, Comorbid physical	any treatment	focus was on any treatment, and included asking patients about their preferred forms of trt post-transplant in the ALD group. Preferences regarding individual alcohol counselling, individual counseling, alcohol group programs, and written workbooks were shared.	Liver transplant unit					Individual vs group, Treatment type	INDIVIDUAL VS GROUP: "Direct alcohol intervention in a group format was only endorsed by one participant", while individual alcohol counselling was endorsed by 8 of 40 individuals. General post-liver-transplant counselling individually and in groups were endorsed by equal numbers of ALD participants. TREATMENT TYPE: "The majority of ALD group (70%) preferred an individual or group post-transplant…	Yes	INDIVIDUAL VS GROUP: both individual and group options were considered equally for non-alcohol-specific post-liver-transplant counselling, but individual alcohol-specific counselling was endorsed more than an alcohol group program.
9605	Mackridge, 2015	No	Service users, Service providers	No subgroup	SBIRT	AUDIT-C was used to screen clients by any pharmacy staff, and anyone scoring > 5 was offered an in-depth consultation with a pharmacist or other trained member of staff, framed around a full AUDIT assessment.	Pharmacy	Visibility of service(s)/Promotion	VISIBILITY/PROMOTION: promotional material was considered a key facilitator of the service			Anonymity/Privacy/Confidentiality, Treatment level of specialization, Setting	ANONYMITY/PRIVACY: "Participants were generally happy with the level of privacy offered, but where consultations took place in a public area, satisfaction was contingent on no other customers entering this space during the consultation" TREATMENT LEVEL OF SPECIALIZATION: an existing rapport with pharmacy staff encouraged participants to use the SBIRT service, although a minority felt that GP offi…	Yes	TREATMENT LEVEL OF SPECIALIZATION: some people may be more likely to engage with pharmacists because they have an existing rapport with them	Lack of resources, Organizational culture/support, Lack of referral options, Tech infrastructure, Screening tool factors	TIME: workload was considered a key barrier to service provision RESOURCES: inconsistent availability of trained staff owing to other work activities or shift patterns may have impacted on service provision; fluctuations in funding for commissioned services were a key barrier to service delivery ORGANIZATIONAL SUPPORT: service champions were considered a key facilitator of service delivery "(serv…	Yes	ORGANIZATIONAL SUPPORT: having service champions was considered a key facilitator of service delivery "(service champions are individuals who take responsibility for the service and are usually responsible for obtaining service materials and facilitating service provision by their colleagues)" TECHNOLOGICAL INFRASTRUCTURE: simple systems for recording operational data were considered a key facili…
9766	Crowford, 2015	No	Service users	No subgroup	CBT (group based, pre-detox)	six-week PAD (pre-alcohol detoxification) groups run on an open basis (i.e. clients could join at any time, but had to complete all topics). Described as group-based CBT, however they indicate a detailed description of the intervention is available elsewhere: Kouimtsidis, C., & Kolli, S. (2013). Preparation for alcohol detoxification group programme. Service users’ evaluation of individual sessio…	Community outpatient					Factors related to group psychotherapy (e.g. group-based CBT)	FACTORS RELATED TO GROUP PSYCHOTHERAPY: several attractive elements of group trt were noted (empathy, learn from others' struggles, sense of shared understanding) . Concerns regarding participant types (e.g. voluntary vs court-ordered, the latter of whom sometimes caused problems) were mentioned. More pre-meeting material (e.g. an agenda) to relieve pre-meeting anxiety was mentioned as desirable.…	Yes	FACTORS RELATED TO GROUP PSYCHOTHERAPY: Concerns regarding participant types (e.g. voluntary vs court-ordered, the latter of whom sometimes caused problems) were mentioned. More pre-meeting material (e.g. an agenda) to relieve pre-meeting anxiety was mentioned as desirable. Some clients also suggested there should be separate groups for those using alcohol only vs those using additional substance…
9798	Darvell, 2015	No	Service users	Comorbid mental	Online/Internet-based self-help service	"OnTrack Alcohol and Depression is a web program that blends motivational, cognitive-behavioural and mindfulness-based strategies, to address co-occurring alcohol misuse and depression." Three variations of the intervention were evaluated in the initial RCT: "(a) Brief Self-Guided intervention (B-SG), which only offered the initial module on motivation, self-efﬁcacy, social support and planning; …	None	Visibility of service(s)/Promotion	VISIBILITY/PROMOTION: if the online program provided information regarding other treatment options (e.g., local, in-person psychological services that are government subsidized), people would be more likely to access them	Yes	VISIBILITY/PROMOTION: online programs are often used as gateways to offline treatment and so should provide information regarding locally available offline treatment services	Anonymity/Privacy/Confidentiality, Spiritualiy component, Perceived effectiveness/mechanism, Factors related to online programs/apps, Type of virtual contact (e.g., text, email, phone call)	ANONYMITY/PRIVACY: anonymity and privacy were amongst the most highly regarded traits of web-based treatment SPIRITUALITY COMPONENT: "some were also impressed that the program did not employ 'religious' aspects" PERCEIVED EFFECTIVENESS: engagement may be encouraged if the program's parameters were more explicit to avoid unrealistic expectations (e.g., may not work for everyone but is a great firs…	Yes	TYPE OF VIRTUAL CONTACT: Phone contact preferred over email. If phone calls are integrated into an online program, participants suggested that an initial face-to-face meeting, Skype, photos, or an introductory video presenting members of the team may increase relationship building and increase engagement throughout the program.
10701	Green, 2011	No	Service users	Sex/gender/sexual orientation	Any treatment	The article does not discuss specific therapy types; the focus of the question is about preferences for same sex / same sexual orientation therapists amongst men/women, and heterosexual/LGB. The article also seeks preferences for type of trt (inpatient / outpatient / self-help books / self-help support groups / computerized trt).	None	Location/Setting, Setting (e.g., safety/stigma concerns when located in same building as drug addiction treatment), Appointment hours, Out-of-pocket cost, Visibility of service(s)/Promotion, Child care	47% reported "Service access difficulties, " including: LOCATION: I had no transportation, no way to get there; SETTING: I didn't feel safe going where I'd have to go for help APPOINTMENT HOURS: I couldn't get time off work COST: I couldn't afford to pay for help; I had no insurance to pay for it VISIBILITY: I didn't know where to go for help CHILD CARE: I needed someone to take care of my childr…	No		Outpatient vs inpatient, Treatment type, Cultural adaptation	OUTPATIENT VS INPATIENT: preference for professional outpatient over professional inpatient treatment TREATMENT TYPE: Specialty and mutual aid groups endorsed more than computerized treatment (either online or with computerized sessions) and self-help books. CULTURAL ADAPTATION: Some preferred to have a therapist of the same sex or sexual orientation, but most did not	Yes	OUTPATIENT VS INPATIENT; "58 respondents (36% of n = 160) reported that they would prefer professional outpatient treatment, and seven (4%) reported a preference for professional inpatient treatment" TREATMENT TYPE: 40% preferred professional/specialty treatment, 29% preferred mutual aid groups (self-help support groups), 16% preferred computerized treatment either online or with computerized ses…
10848	Klingemann, 2010	No	Service users	Sex/gender/sexual orientation, Hospitalized/inpatients	Inpatient individual psychotherapy (in men)	in the case of in-patient individual psychotherapy, the authors discussed the need for including ways to address men-specific needs (gender role related stress, e.g. issues of fatherhood / violence / sexuality) within treatment. Therapist preferences (male/female) were also described.	Inpatient/residential care					Individual vs group, Cultural adaptation, Treatment provider traits	INDIVIDUAL VS GROUP: group therapy was largely not found useful by patients, while individual therapy was considered preferable in comparison. CULTURAL ADAPTATION: "40% of the male patients (n = 82) identiﬁed speciﬁc topics for men. Out of these respondents, 33% agreed that topics with a particular relevance for men were not adequately discussed during therapy (28% disagreed and 39% were undecide…	Yes	INDIVIDUAL VS GROUP: either individual or group therapy CULTURAL ADAPTATION: with vs without incorporation of concepts related to male gender roles TREATMENT PROVIDER TRAITS: male vs female
10848	Klingemann, 2010	No	Service users	Sex/gender/sexual orientation, Hospitalized/inpatients	Inpatient group psychotherapy (in men)	in the case of in-patient group psychotherapy, the authors discussed the need for including ways to address men-specific needs (gender role related stress, e.g. issues of fatherhood / violence / sexuality) within treatment. Therapist preferences (male/female) were also described.	Inpatient/residential care					Individual vs group, Cultural adaptation	INDIVIDUAL VS GROUP: group therapy was largely not found useful by patients, while individual therapy was considered preferable in comparison. There was some indication of 'men only' group therapy relative to mixed group therapy: "24% of the respondents would prefer to discuss this topic within a men only group." CULTURAL ADAPTATION: "40% of the male patients (n = 82) identiﬁed speciﬁc topics for…	Yes	INDIVIDUAL VS GROUP: either individual or group therapy. There were also mixed views regarding men only vs mixed group therapy. CULTURAL ADAPTATION: with vs without incorporation of concepts related to male gender roles
16011	Gaume, 2021	No	Service users, Service providers	College students/emerging adults, Attended ED	Brief motivational interviewing	Brief motivational interviewing for young adults (aged 18-35) that could be provided in the ED by trained psychologists	Emergency department	Setting (e.g., safety/stigma concerns when located in same building as drug addiction treatment), Duration of treatment program	SETTING: most participants were in favour of receiving the intervention in the ED instead of doing it a few days later. Both participants and clinicians felt that doing the BMI while the participants were still shocked and/or confused was useful as a potential change trigger; however, some participants were unwilling to engage in the BMI or had difficulty deepening the discussion or remembering c…	No		Factors related to brief motivational interviewing	FACTORS RELATED TO BRIEF MOTIVATIONAL INTERVIEWING: Participants commonly reported that the BMI made them think and some felt that it helped them gain a better understanding of what brought them to the ED, and a better understanding of their alcohol use and related harm more broadly. At least one participant would have liked the clinician's opinion regarding things that the participant said rathe…	No		Setting, Factors related to brief motivational interviewing	SETTING: although clinicians reported the ED to be suitable to provide BMI, noise, interruptions by other staff or participants' relatives, participant tiredness, and participants just wanting to get out of the ED all impacted negatively on provision of care. They stated that it is not possible to do everything in a single intervention in the ED (due to the patient's state) and that talking again…
16257	Klingemann, 2019	No	Service users, Service providers	Comorbid mental	any treatment	discusses access to trt for comorbid PAU and mental health. discusses psychiatric ward care, as well as subsequent PAU/drug services after with various trt options. Much described on sequencing of care for comorbid illness, poor collaboration between organizations, and reliance upon the motivation of the patient for PAU trt.	Community health services, Hospital (any department)	Care/referral pathway, Service ability to treat dual diagnoses, Initial phone calls not answered or returned	CARE PATHWAY: patients mention that often psychiatry provides only a phone number for AUD services but no set appt etc (and thus is "up to patient" to pursue). Of note, some other comments from clinician interviews say this is not always true. A patient quote: "sometimes it’s embarrassing to ask for help, it might be better if they actually said: ‘we’ve set up a meeting for you at eleven o’clock’…	Yes	CARE PATHWAY: automatically connect patient to AUD/drug services group versus not (leaving up to patient) SERVICE TO TREAT DUAL DIAGNOSES: some patients wanted both conditions handled concurrently, while others preferred separate phases of treatment.					Dual diagnosis collaboration	COLLABORATION OF SERVICES: There are mixed views on collaboration between psychiatric services and PAU services in this paper. One important clinician comment related to the splitting of these services: "Although we can refer patients to them [AUD services], they do not attend our meetings, they do not give us feedback, they do not tell us that ‘your patient is not coming’ (…) I think that it’s a…	Yes	COLLABORATION OF SERVICES: collaboration of services vs no collaboration
16317	Vasseur, 2019	No	Service users	No subgroup	Treatment goal of abstinence or controlled consumption	Participants were followed by an addictions specialist or GP, with a treatment goal of either abstinence or controlled consumption	None					Abstinence vs consumption reduction	TREATMENT GOAL: controlled consumption was often suggested by service providers for those who needed an intermediate goal, when abstinence wasn't possible or considered attainable by the participant ("Sometimes, we have been able to highlight that this care objective is proposed by the doctor: it gives the possibility to the patient who is not ready for abstinence and care to engage in a process …
16545	Wongtongkam, 2018	No	Service users	Sex/gender/sexual orientation	Mindfulness-based intervention sessions adjunct to residential care	Mindfulness-based intervention sessions were guided by a monk with 30 years’ practice and teaching experience in Thai Buddhist meditation Vipassana (2-hour sessions of sitting and walking meditation each day for 5 consecutive days)	Inpatient/residential care	Setting (e.g., safety/stigma concerns when located in same building as drug addiction treatment)	SETTING: participants lacked time to practice meditation while in residential treatment due to their usual treatment regimens	No		Spiritualiy component, Factors related to mindfulness interventions	SPIRITUALITY COMPONENT: meditation was considered to have moral or religious significance as a good act FACTORS RELATED TO MINDFULNESS INTERVENTIONS: taught participants about mind control and its link to cravings	No
16570	Valdez, 2018	No	Service users	Minorities, Sex/gender/sexual orientation	Any treatment		None	Out-of-pocket cost, Visibility of service(s)/Promotion, Care/referral pathway, Wait period to access service, Language barrier, Not meeting eligibility criteria	COST: inability to afford the treatment that they perceive to be effective. Adequate and consequently effective treatment is reserved for those who could afford it. Would have to take time off work, which most men couldn't afford to do because they are the primary breadwinners and work in low-paying jobs. Free treatment was perceived to be inadequate. Many lack insurance due to a function of ethn…	No		Individual vs group, Treatment type, Perceived effectiveness/mechanism, Cultural adaptation	INDIVIDUAL VS GROUP: lack of individualized attention was undesirable TREATMENT TYPE: there is considerable Hispanic community stigma against AA and church-based treatment PERCEIVED EFFECTIVENESS: There was a sliding scale on which free treatment was perceived to be ineffective, but expensive treatment was perceived to be effective. CULTURAL ADAPTATION: accessible treatment programs are ill-equip…	Yes	TREATMENT TYPE: AA and church-based treatment were perceived negatively CULTURAL ADAPTATION: providers with experience in Hispanic culture and Spanish-language skills are preferred
16902	Pitman, 2015	No	Service users, Service providers	No subgroup	Any treatment		Community outpatient: AA	Location/Setting, Care/referral pathway, Wait period to access service	The following were factors included in the practical concerns/program-related barriers domain in factor analysis. This domain was rated lower than stigma and privacy concerns domains. LOCATION: Difficulty getting to and from treatment WAIT PERIOD: Being on a waiting list for treatment CARE/REFERRAL PATHWAY: Having to go through too many steps to enter treatment	No		Anonymity/Privacy/Confidentiality	PRIVACY: A dislike for talking in groups, being asked personal questions, and discussing one's personal life with others were identified as privacy concerns that were potential barriers to treatment. The privacy domain was rated lower than the stigma domain but higher than the practical/program-related barriers domain.	No
17031	Falconer, 2013	No	Service users	No subgroup	Outpatient/community-based therapy		Community outpatient: LifeRing mutual aid groups					Factors related to outpatient treatment	FACTORS RELATED TO OUTPATIENT TREATMENT: participants appreciated the intensive structure of outpatient treatment (e.g., structured day programs) as they transitioned out of active alcohol dependence; camaraderie; practical education about addiction; some delayed accessing outpatient treatment out of fears of requiring to go to AA	No
17031	Falconer, 2013	No	Service users	No subgroup	In-person mutual aid groups, generally	All participants had experience with both LifeRing (current attendance) and AA (previous)	Community outpatient: LifeRing mutual aid groups					Spiritualiy component, Factors related to in-person mutual aid groups	FACTORS RELATED TO IN-PERSON MUTUAL AID GROUPS: value was placed on mixing professional treatment and peer support groups.
17031	Falconer, 2013	No	Service users	No subgroup	Twelve-step mutual aid groups	Alcoholics Anonymous	Community outpatient: LifeRing mutual aid groups	Location/Setting, Visibility of service(s)/Promotion	LOCATION: AA’s wide availability is an asset, particularly for those needing support who live in regions without alternative formats VISIBILITY/PROMOTION: AA has received special status and dominance in the mutual support group culture, and many people are told that they have to do the 12 Steps or they won't be successful. Other support groups aren't as visible.			Spiritualiy component, Perceived effectiveness/mechanism, Autonomy, Power imbalance, Factors related to in-person mutual aid groups	SPIRITUALITY COMPONENT: AA's religiosity (e.g., surrendering to a Higher Power) and reliance on belief (as opposed to objective reasoning) were incompatible for many, even those who were religious. Those who aren't religious are often labeled "spiritual;" however, many do not identify as spiritual or religious, thus opening the possibility of substantial dissonance in their experience with AA. Al…	Yes	SPIRITUALITY COMPONENT: "members spoke vigorously to the importance of being free to choose a secular support group format, which struck them as highly preferable to trying to put aside their misgivings in order to participate in AA." POWER IMBALANCE: "participants uniformly questioned the formal nature of the sponsor/sponsee role relationship, preferring more informal, peer-to-peer connections" …
17031	Falconer, 2013	No	Service users	No subgroup	Mutual aid groups	LifeRing mutual aid group	Community outpatient: LifeRing mutual aid groups	Location/Setting, Visibility of service(s)/Promotion, Care/referral pathway	LOCATION: there is a relative scarcity of LifeRing meetings as compared to AA VISIBILITY/PROMOTION: "had he known about LifeRing in the many years of relapse between his AA and LifeRing experiences, he might have sought out recovery much sooner" "Mary Anne observed a related need for stronger leadership that could take on the task of publicizing the organization and helping it spread" There is al…	Yes	CARE PATHWAY/REFERRAL: LifeRing should be included in the referral pathway by clinicians, allowing service users choice amongst mutual aid groups	Abstinence vs consumption reduction, Spiritualiy component, Autonomy, Power imbalance	TREATMENT GOAL: LifeRing insists on abstinence as does AA and this was very important to participants; however, "LifeRing doesn't require participants to be sober, merely to have a sincere intent to achieve sobriety"..."this tolerance during an uncertain and frightening behavioral transition is essential to their continued participation in the groups and eventual achievement of stable sobriety" M…	Yes	SPIRITUALITY COMPONENT: "participants were quite diverse and far from dogmatic in their personal relationships to religion and spirituality, but they all agreed about the importance of keeping such concerns private." POWER IMBALANCE: "While LifeRing provides no official model for sponsorship among peers, Mary Anne did note that spontaneous mentorship, similar to AA’s sponsorship model, often take…
17280	Johnson, 2014	No	Service users	Sex/gender/sexual orientation, Incarcerated or justice system involvement	Twelve-step mutual aid groups	AA offered volunteers to meet with incarcerated women who were interested in attending 12-step meetings for their PAU after release.	Post-incarceration	Care/referral pathway	CARE/REFERRAL PATHWAY: AA volunteers acted as linkages to treatment for incarcerated women post-release. They initially met with a woman in jail, then were in contact after release to show support and bring them to meetings. The premise is that "personal unfamiliarity and lack of trust" are large barriers to accessing postrelease services, and that the familiarity of the AA volunteer would facili…	No
17626	Gibbs, 2011	No	Service users, Service providers	Military	Military-based confidential care model	The Confidential Alcohol Treatment and Education Pilot (CATEP) "allows soldiers to self-refer to ASAP [Alcohol Substance Abuse Program] without command notification and reduces the visibility of treatment by offering services outside normal duty hours...CATEP participants are not subject to having their personnel records flagged, a process that suspends promotions and other favorable actions for …	Army installations	Appointment hours, Visibility of service(s)/Promotion	APPOINTMENT HOURS: treatment availability outside of normal duty hours was appreciated because they wouldn't be absent from their jobs and their performance and reputation would not suffer. As well, outside of duty hours, they were free to attend in civilian clothes (made group meetings informal and diminished social barriers based on pay grade). Off-duty hours were times when they were more like…	Yes	APPOINTMENT HOURS: off-duty hours were preferred (e.g., evenings and weekends) VISIBILITY/PROMOTION: "better command awareness, staff briefings, and posters at the many on-post retail stores in which alcohol is sold. Many reported that personal stories from soldiers who had completed treatment and continued to advance their military careers would be highly influential."	Anonymity/Privacy/Confidentiality	CONFIDENTIALITY: confidentiality is often a critical factor for treatment entry in the military due to negative impacts on careers, if command is informed of the alcohol problem (even if being treated): questions may be raised about soldiers' performance and ability to handle job stress, even when self-referred without an alcohol-related infraction, and subsequent loss of opportunities for career…	No		Appointment hours	APPOINTMENT HOURS: evening and weekend hours made the program inefficient initially, when program participation was low: clinicians reassigned to evening/weekends often had no clients, and the other clinician personnel during regular hours were stretched thin. For some clinicians, evening hours created substantial disruption in personal and family lives.	No
17721	Green-Hamann, 2011	No	Service users	No subgroup	Twelve-step mutual aid groups (online)	AA meetings held in a virtual online environment called Second Life. "Second Life (SL) is a three-dimensional virtual world and relatively new form of CMC [computer-mediated communication] that differs in several ways from bulletin board discussion groups, mailing lists, and websites."	None: online virtual environment					Factors related to online communities/mutual aid groups, Type of virtual contact (e.g., text, email, phone call)	ANONYMITY: compared to real life AA groups, Second Life is more anonymous, especially for people from smaller towns FACTORS RELATED TO ONLINE COMMUNITIES/MUTUAL AID GROUPS: the AA meeting/group functions the same as in real life, but is easier to get to than a real life group; there's always someone there if a participant is in crisis and reaches out; online communities are convenient as far as t…	No
17778	Sanders, 2010	No	Service users	Sex/gender/sexual orientation	Twelve-step mutual aid groups	Women-only AA meetings	Community mental health services					Cultural adaptation	CULTURAL ADAPTATION: some women may prefer attending women-only AA meetings because "women in AA recognize a gender difference in both the content and styles of communication between themselves and the men in AA." In a mutual aid society, members seek help from people similar to themselves, and some women specifically desire to connect with other women alcoholics because they deeply identify with…	Yes	CULTURAL ADAPTATION: some but not all women prefer attending women-only AA meetings over mixed-sex meetings (evenly divided) "The key aspect of meeting preference is a sense of comfort and security, because that environment is essential to the honesty required by the recovery project. Some women ﬁnd that sense of ease and comfort in mixed-gender meetings, others in women-only meetings."
17822	Mulvihill, 2010	No	Service users, Service providers	Comorbid mental, Sex/gender/sexual orientation, IPV history	Any treatment	Barriers were reported to care, in general, but also aspects of a women-only rural residential treatment facility that were desirable	Inpatient/residential care: women-only rural residential treatment facility	Location/Setting, Setting (e.g., safety/stigma concerns when located in same building as drug addiction treatment), Out-of-pocket cost, Care/referral pathway, Wait period to access service, Not meeting eligibility criteria, Initial phone calls not answered or returned	LOCATION: Transportation was offered by van from the local bus station. SETTING: the treatment facility was considered a place of sanctuary (rural, warm, inviting), facilitating engagement. COST: Despite programs being covered by government insurance, it was a 2-tiered system. Those who could pay privately could access within 1 month vs 2 years for those trying to access through insurance. Privat…	Yes	CARE/REFERRAL PATHWAY: There is a need to be connected with someone who understands the system and can help women find the services they need within the system (case management). "The need for information and practical support in accessing treatment came up again in the focus group where the idea of an Access Group was suggested. This type of group could meet weekly in varied locations to help wo…	Spiritualiy component, Cultural adaptation, Power imbalance	SPIRITUALITY: the spirituality component could be hard for clients to understand and some resisted due to previous negative experiences with it. But most valued the spirituality component of the program. Therapists felt it brought a warm aspect to engaging with the women in making them feel special/loved; but they were also critical of it from a clinical perspective. CULTURAL ADAPTATION: Women "f…
17920	Groves, 2010	No	Service users, Service providers	Hospitalized/inpatients	SBI	Screening with the FAST tool, provision of an advice booklet, and offer of referral to the hospital alcohol liaison nurse (ALN). ALNs carried out the BIs on the hospital wards. The BI was based on the principles of planned brief motivational interviewing.	Hospital: gastrointestinal, infectious disease, and medical wards	Setting (e.g., safety/stigma concerns when located in same building as drug addiction treatment)	SETTING: patients felt comfortable being screened while on the wards although some would have preferred the screening to have been conducted in a private room. Some would have like the BI to be done outside of the hospital.	Yes	SETTING: patients felt comfortable being screened while on the wards; however, some would have preferred the screening to have been conducted in a private room. Some would have like the BI to be done outside of the hospital.	Anonymity/Privacy/Confidentiality, Complexity/length of screening, Timing of screening, Factors related to brief motivational interviewing	PRIVACY: some would have preferred the screening to have been conducted in a private room: "Well, I suppose I would have preferred it if it could be a bit more discreet, people in the bed next to you can hear what you are talking about . . . and they might be in for other reasons, other medical reasons, and you’re being asked questions about your drinking, which a lot of people can hear." COMPLEX…	Yes	PRIVACY: some would prefer screening to be done in a private room	Time, Organizational culture/support, Screening strategy, Tech infrastructure, Screening tool factors, Setting, Visibillity of service/promotion	TIME: time constraints were a reported barrier to screening ORGANIZATIONAL SUPPORT: lack of staff motivation was a reported barrier to screening (this could be related to a perceived lack of impact of the SBI) PRESENCE/ABSENCE OF A SCREENING STRATEGY: doing several screening tools together (i.e., not just the FAST survey) in an admission pack or documentation booklet facilitated screening: "I fin…	Yes	TECH INFRASTRUCTURE: regular reminders would facilitate more consistent screening SETTING: many nurses felt that the medical admissions unit was the most appropriate location for screening to take place, although there were some exceptions
19497	Arya, 2022	Yes	Service users	No subgroup	Any treatment	They compared people with AUD with those with OUD	Community mental health services: publicly funded pysychiatry centres					In-person vs remote treatment	IN-PERSON VS REMOTE: During COVID lockdown, more people with AUD sought treatment through phone calls (35%) than people with OUD (2.6%), indicating that those with AUD are potentially less concerned about privacy issues than those with OUD (illegal substance). Only 11% of all participants (all SUDs not just AUD) indicated some unwillingness in using telehealth services, suggesting that telehealth…	No
19725	O'Grady, 2021	No	Service users	No subgroup	Collaborative care model	All services were integrated within the primary care practice (PCP) and PCP providers monitored patients' progress during regular PCP visits. Core elements included daily text-message drinking tracking surveys, medication management (Naltrexone), and therapy sessions (Motivational Enhancement Therapy, Modified Behavioural Self-Control Therapy). "The practice has an ongoing screening, brief interv…	Primary care	Location, Out-of-pocket cost, Care/referral pathway	LOCATION: most liked that the program was integrated into their PCP because it was convenient (they could come in for other appointments at the same time); most liked that the program was integrated into their PCP because it was convenient (they could come in for other appointments at the same time) and affordable OUT-OF-POCKET COST: the program was affordable, which facilitated access CARE/REFER…	No		Abstinence vs consumption reduction, Treatment provider, Factors related to pharma, Autonomy, Part of health assessment, Factors related to psychotherapy/counselling, Factors related to text message interventions	TREATMENT GOAL: most participants appreciated the opportunity to chose between abstinence and moderation/reduced consumption, although one felt the program was therefore unstructured and enabling drinking. One would not have joined if told that they had to quit. FACTORS RELATED TO PHARMACOTHERAPY: pharmacotherapy was viewed positively except by one participant who reported side-effects AUTONOMY: …	No
20851	Lewis, 2018	No	Service users	College students/emerging adults	Text messaging	participants were sent "alcohol protective behavioral strategy" text messages on up to 3 days per week they identified as their most likely days to drink. this was done in an RCT comparing different context for content of the messages (participant based, investigator chosen, or random).	College/university					Factors related to text message interventions	FACTORS RELATED TO TEXT MESSAGES: positive framing of texts was considered good. frequency of messaging was considered to be about right.	Yes	FACTORS RELATED TO TEXT MESSAGES: prefer to receive only when drinking (not other times); make messages shorter and more personalized; include content about getting home safety (e.g. ride-sharing link); emphasize content about money spent drinking.
21041	McCombe, 2016	No	Service users, Service providers	Problem drug users	SBI	The AUDIT tool was used to screen patients. They don't report what the BI was, if there was one (although they refer to the service as "SBI")	Primary care: GPs trained to prescribe methadone									Time, Lack of resources, Screening strategy, Tech infrastructure, Screening tool factors	TIME: time constraints were a key barrier to screening: "GPs who claimed time was the main reason for not implementing the intervention also minimised the prevalence and harms associated with alcohol for this group of patients, claiming they would know which patients had PAU through familiarity from weekly appointments" RESOURCES: resource constraints were a barrier to screening PRESENCE/ABSENCE …	Yes	TECH INFRASTRUCTURE: incorporate reminders and the screening tool into clinical practice software so that screening is done routinely FACTORS RELATED TO THE SCREENING TOOL/PROCESS: the AUDIT tool was found by some to be an easier/more comfortable way of screening than obtaining a person's drinking history through conversation
22425	Herring, 2016	No	Service users, Service providers	No subgroup	SBI	"Alcohol identification and brief advice" offered by staff of subsidized housing groups	Non-clinical community settings: subsidized housing					Anonymity/Privacy/Confidentiality	ANONYMITY: disclosure of some personal information that would be recorded was seen as intrusive and there were concerns regarding how the information would be used			Lack of resources, Treatment protocols, Lack of referral options	TIME: "general housing staff already have heavy workloads and are being asked to take on additional roles, but there are limits to the level of support they can offer as they simply do not have the time or resources." RESOURCES: a crucial factor in deciding to implement an SBIRT program was the financial implications of NOT doing so: "The housing provider is paid for the hours of support they del…	No
22738	Scarfe, 2022	Yes	Service users	No subgroup	Mutual aid groups, Psychosocial	Online and in-person mutual aid groups, including AA and SMART	Drug and/or alcohol treatment services, not further defined	Location/Setting, Appointment hours, Visibility of service(s)/Promotion, Lack of hardware, Internet access, Technology literacy/comfort, Technical problems	LOCATION: virtual services were not associated with logistical hassles such as driving to and from meetings. Some noted they enjoyed being able to attend meetings from locations around the world virtually. At least one felt meetings outside of the home were easier to attend because they could not find a quiet space in their home. APPOINTMENT HOURS: some respondents noted the ability to access onl…	Yes	TECHNICAL PROBLEMS: tech support should be available to handle glitches	Individual vs group, In-person vs remote treatment, Factors related to online communities/mutual aid groups	INDIVIDUAL VS GROUP: some participants stated they would still like to have some options for one-on-one support during the pandemic ("they missed the individualized connection", "a one-on-one resource may help them maintain accountability") IN-PERSON VS REMOTE TRT: some patients said they'd still like some options for in-person trt. Virtual treatment was difficult for some to make personal connec…	Yes	INDIVIDUAL VS GROUP: some participants stated they would still like to have some options for one-on-one support. IN-PERSON VS REMOTE TRT: some patients said they'd still like some options for in-person trt.

## Sheet: Preferred levels
Refid	Author	Year	Service user subgroups	PAU service	PAU service detail	VISIBILITY/PROMOTION	INITIAL PHONE CALLS NOT ANSWERED OR RETURNED	PERCEIVED EFFECTIVENESS/MECHANISM	LANGUAGE BARRIER (9)	ANONYMITY/PRIVACY/CONFIDENTIALITY (32)	TREATMENT GOAL (16)	SPIRITUALITY COMPONENT (9)	AUTONOMY (13)	CULTURAL ADAPTATION (15)	POWER IMBALANCE (7)	INVOLVEMENT OF PARTNER/FAMILY (4)	PERCEIVED EFFECTIVENESS/ MECHANISM (15)	SETTING (19)	DURATION OF TREATMENT PROGRAM (7)	FREQUENCY OF INTERVENTION (3)	OUTPATIENT VS INPATIENT (4)	INDIVIDUAL VS GROUP (18)	TREATMENT TYPE (21)	LEVEL OF SPECIALIZATION OF TREATMENT PROVIDER (7)	IN-PERSON VS REMOTE (8)	SERVICES OR ACTIVITIES OFFERED WITHIN THE SERVICE (2)	TYPE OF VIRTUAL CONTACT (2)	LOCATION	APPOINTMENT HOURS	CARE/REFERRAL PATHWAY	WAIT TIME	CHILDCARE	NO INTERVENTION PROGRAM AVAILABLE	SERVICE ABILITY TO TREAT COMORBID MENTAL HEALTH ISSUES	ACCESSIBILITY FOR DISABLED SERVICE USERS	LACK OF HARDWARD	LACK OF/POOR INTERNET	TECHNOLOGY LITERACY/COMFORT	TECHNOLOGY: ABILITY TO COMMUNICATE EFFECTIVELY	TECHNICAL PROBLEMS	OUT-OF-POCKET COST/INSURANCE	NOT MEETING ELIGIBILITY CRITERIA	CONTINUITY OF CARE	FACTORS RELATED TO SCREENING	FACTORS RELATED TO PHARMACOTHERAPY	FACTORS RELATED TO ONLINE PROGRAMS/APPS	FACTORS RELATED TO PSYCHOTHERAPY/COUNSELLING	FACTORS RELATED TO BLOOD ALCOHOL MONITORS	FACTORS RELATED TO EXERCISE THERAPY
116	Seddon	2021	Older adults	Telemedicine (phone)	Phone call appointments only not online video appointments																				IN-PERSON VS REMOTE: in-person preferred
116	Seddon	2021	Older adults	In-person specialty	During the pandemic, most PAU services transitioned from in-person to telephone appointments.																				IN-PERSON VS REMOTE: in-person preferred by both service users and providers
116	Seddon	2021	Older adults	Online peer support groups	A minority of service users participated in online peer support groups during pandemic lockdowns																				IN-PERSON VS REMOTE: online peer support was very much valued and needed during pandemic lockdowns
156	Kiernan	2018	Veterans	Any treatment										CULTURAL: Military therapist (or someone who with a good understanding of military life) preferred over non-military therapist
204	Sturgiss	2022	No subgroup	Brief interventions	Brief interventions provided in primary care
212	Scholer	2022	No subgroup	Screening and brief intervention	"The 15-method" is a Swedish-designed SBI that is an 'opportunistic screening tool and treatment option for alcohol problems ranging from hazardous use to alcohol dependence using a stepped-care approach'						TREATMENT GOAL: consumption reduction was preferred over abstinence for some													TREATMENT PROVIDER: patients preferred to have a nurse conduct SBI rather than a GP
277	Myers	2018	Comorbid physical	Screening	Participants were screened for PAU while waiting for primary care appointments for HIV or diabetes																																							TIMING: Screening should be done on a subsequent visit not the first
277	Myers	2018	Comorbid physical	Psychosocial	Counselling services														DURATION OF TREATMENT: 2-3 sessions were suggested to be preferred, but the participants had not yet engaged in the treatment, so this is presumed. They also suggested that those who are working may prefer once a month sessions.					TREATMENT PROVIDER: Doctors and nurses should NOT provide PAU treatment. A lay counsellor should provide PAU treatment, whether that's their existing lay counsellor who conducts chronic disease treatment adherence counselling or a different "specialist" lay counsellor. Some felt the workload of their existing lay counsellor may be too great and that quality of care may be reduced due to lack of t…					APPOINTMENT HOURS: employed people may want weekend appointments
406	Haeny	2021	No subgroup, Minorities	Any treatment
598	Hadjistavropoulos	2021	No subgroup	Internet-based CBT	ICBT, either self-directed or offered with guidance of a provider via weekly emails and/or phone calls.																																		TECHNOLOGY: ABILITY TO COMMUNICATE EFFECTIVELY: some participants would prefer phone over email; some would prefer video sessions							FACTORS RELATED TO ONLINE PROGRAMS: almost half of participants desired increased personal interaction. Those that received guidance who felt there wasn't enough interaction reported the following: interactions with the healthcare provider were not frequent enough, video sessions were desired, conversations via email were difficult rather than in "real time." People who did not receive guidance g…
669	Bedard-Gilligan	2020	College students/emerging adults, Comorbid mental, Sex/gender/sexual orientation, Sexual assault victims	Dual diagnosis therapy post-sexual assault	The intervention included "a counselor manual for a 90-minute in-person session and scripts for four follow-up coaching phone calls, along with supporting materials such as client CPT [cognitive processing therapy] worksheets."	VISIBILITY: the importance of having publicity in every possible location (e.g., on campus, local businesses) and medium (e.g., printed flyers, emails from the university registrar). Although mentioned as a means to recruit for the study, it could also be relevant to promoting services. [Concurrent PAU/MH therapy post-sexual assault; College students/emerging adults, Comorbid mental, Sex/gender/s…																																					CONTINUITY OF CARE: having the same therapist for both in-person counselling and coaching calls was positive				FACTORS RELATED TO PSYCHOTHERAPY: action-oriented and structured was preferred over reflection-oriented and free-ranging; validation and normalization of posttrauma emotions was received positively; the concrete, goal oriented, nonintrusive nature of the program was considered positively; perceived helpfulness of having a supportive person was positive
682	Chambers	2020	Attended ED, Hospitalized/inpatients	Any treatment	Any intervention received in hospital (ED or admitted patients)																									CARE/REFERRAL PATHWAY: hospital and community services communicating and working together to form an effective pathway
711	Roberts	2020	No subgroup	Community-based specialist alcohol services		VISIBILITY: marketing campaigns in local GP services and on social media widened the options for those seeking treatment																INDIVIDUAL VS GROUP: individual appeared to be preferred over group for specialist services			IN-PERSON VS REMOTE: full suite of services only available in person					CARE/REFERRAL PATHWAY: outreach hubs and in-reach into hospitals facilitated engagement with potential service users prior to formal enrolment
735	Villalba	2020	No subgroup	Contingency management with ankle monitor	A contingency management intervention that used the SCRAM ankle monitor																								APPOINTMENT HOURS: "Participants who were currently employed suggested Saturdays as the preferred date since it did not interfere with their work schedules." Those who were unemployed appeared to prefer middle of the week because they needed the incentive money for transportation or food.																		FACTORS RELATED TO PSYCHOTHERAPY: (1) the monetary incentive shouldn't be complicated to calculate (e.g., a flat rate) and high enough that it's actually an incentive (e.g., $10 not enough to not drink but $20 would be); (3) social support (either as a group or buddy system) would be beneficial to achieve abstinence for 30 days, not just text messages telling them when they'd earned incentives
762	Koffarnus	2021	No subgroup	Contingency management	Contingency management, with remote alcohol intake monitoring and incentive delivery to promote abstinence, but with partially self-funded abstinence incentives (i.e., the participants put in a $75 deposit prior to the program and could earn up to $350 in incentives during the program). Incentives were deposited into debit cards for participants.
859	Medina	2021	No subgroup	Outpatient therapy in primary care														TREATMENT SETTING: service users prefer going to the hospital because they know that they can access all of the complementary services there
859	Medina	2021	No subgroup	Cellphones/apps	The use of cellphones/apps in any manner was reported, including as interventions but also to coordinate treatment
1016	Shannon	2021	No subgroup	Screening, decision support for GPs, and digital care intervention	"...technology-supported screening, decision-support, and digital therapeutic care for depression and AUD in Colombian primary care settings"																																							SCREENING/INTERVENTION PERCEIVED TO BE PART OF A HEALTH ASSESSMENT: have screening kiosk in waiting room as part of health assessment for everyone
1033	Dorey	2021	Hospitalized/inpatients	Post-detox appointments with an Alcohol Specialist Nurse	Post-detox follow-up visits with an Alcohol Specialist Nurse that "focused on monitoring health and orientation towards recovery; patients were encouraged to engage with a range of local services according to need such as peer support groups or mental health services, and nurses liaised with GPs to prescribe anti-craving medication."
1033	Dorey	2021	Hospitalized/inpatients	Community-based recovery support	Any community-based post-detox PAU support
1333	Myers	2020	Comorbid physical	Brief motivational interviewing and problem-solving therapy	Trained counsellors delivered individual counselling at the ART clinic, and "provided feedback on the participants’ risk for alcohol-related harms, helped the participant set goals and identify barriers to change, and guided the participant in identifying life problems that may contribute to alcohol use while teaching the participant a structured approach to resolving these problems. Participants…													SETTING: some men would have preferred counselling sessions in their homes or community rather than ART clinic	DURATION OF TREATMENT: four sessions over two days was sufficient for low-risk drinking, but those with higher-risk drinking would have preferred more sessions, possibly offered as booster sessions to be accessed on an as-needed basis.										APPOINTMENT HOURS: offering weekend hours
1380	Ekstrom	2020	No subgroup	Internet-based self-help service	"Alkoholhjälpen can be described as an internet-based self-help service for reducing problematic alcohol use...The internet-based service at Alkoholhjälpen is funded by the public health authorities and free of charge for the users. The service includes an online discussion forum, facts pages, information on where to find face-to-face treatment, an Internet delivered cognitive behavioral therapy …					ANONYMITY: use anonymous aliases in discussion forums online	TREATMENT GOAL: both abstinence and consumption reduction should be supported								DURATION OF TREATMENT: some would have preferred more than 3 months of counselling. This quote is of interest: "There is a challenge in providing the right amount and type of guidance to each participant since the participants have such varied needs of guidance."																												FACTORS RELATED TO PSYCHOTHERAPY/COUNSELLING: Although not reporting preferred levels, this quote is of interest: "There is a challenge in providing the right amount and type of guidance to each participant since the participants have such varied needs of guidance."
1415	Burner	2020	Minorities	Text messaging	mROAD is a unidirectional, automated SMS text messaging system that sent two text messages about alcohol use daily for seven days. " . The selected content included the consequences of drinking, motivational statements, and resources on how to obtain help to reduce drinking. Social norms theory and motivational interviewing strategies were emphasized..." .
1518	Costa	2020	No subgroup	Any treatment	Access to any treatment for AUD
1531	Snowden	2020	Pre-operative patients	Screening and brief intervention	Screening and brief intervention in the pre-operative assessment clinic. The AUDIT-C was used for screening. "The BBI [brief behavioural intervention] was structured around three tools utilised as follows: (1) The BA [brief advice] tool acted as a visual aid for communicating information and provided HCPs with prompts to structure and deliver this advice to participating patients. (2) The BI [bri…																																							COMPLEXITY/LENGTH OF SCREENING TOOL: the AUDIT-C was ideal for screening, with use of an infographic on standard drink sizes TIMING OF SCREENING WITH RESPECT TO OTHER HEALTH CONDITIONS: have SBI sessions at times of other pre-op appointments so that they don't have to make a special trip
1548	Black	2020	No subgroup	Helly Sunday Morning (online support)	free, publicly funded, web-based self help service. Some information they describe was provided in the introduction section: minimally structured and speciﬁc features include weekly ‘‘check-ins’’ (brief questionnaires) of their past-week alcohol consumption and relationship with alcohol, graphic displays of the user’s progress, maintenance, or decline over time, and a selection of optional challe…
1702	Pinedo	2020	Sex/gender/sexual orientation	Specialty PAU treatment services	"Participants were specifically informed that for the purpose of this interview, treatment referred to specialty treatment services and not other forms of treatment (e.g., primary care, hospital, general therapy, mutual help groups)."									CULTURAL ADAPTATION: 'I guess I want people like me, other women, other Latina women, that have gone through the most similar thing as me to understand how I’m feeling.'
2153	Gilbert	2019	Sex/gender/sexual orientation	Any treatment	Wave 2 NESARC interviews asked if participants had gone anywhere or seen anyone to get help because of drinking since the last interview. The alcohol services were grouped into "(i) specialty services (e.g., alcohol detoxiﬁcation; inpatient or outpatient alcohol rehabilitation; halfway house/therapeutic community), (ii) 12-step groups (e.g., Alcoholics Anonymous), and (iii) nonspecialty services …
2219	Zewdu	2019	No subgroup	Any treatment
2521	Bearnot	2018	No subgroup	Any treatment
2551	Valdez	2018	Minorities, Sex/gender/sexual orientation	Any treatment
2598	Mellinger	2018	Comorbid physical	Any treatment																		INDIVIDUAL VS GROUP: unclear if individual was preferred over group	TREATMENT TYPE: problem-solving or skill-building approaches preferred, such as found in CBT
2957	Chokron Garneau	2018	Comorbid physical	Extended release naltrexone	once monthly ER naltrexone injection was assessed in HIV patients as part of an RCT also involving a CB text-based intervention.
3008	Parkman	2017	Attended ED	Any treatment	Services currently used by a subset of the participants included community drug and alcohol team (CDAT), alcohol liaison nurse, peer-led user groups, GP care, and residential rehabilitation.																		TYPE OF TREATMENT: of 11 who wanted alcohol-specific support, four wanted pharmacotherapy (specifically Librium), two wanted residential rehabilitation, two wanted drink-related advice, one wanted professional detox, one wanted access to a community drug and alcohol team, and one wanted a alcohol/drug worker to visit him at home to talk and alleviate some of his loneliness so he wouldn't drink so…			ACTIVITIES OFFERED: some felt that employment training or having free access to a gym were valuable components of the service
3128	Luitel	2017	No subgroup	Any treatment	Treatments could be specialist, generalist, or traditional healers, as described on main form.
3166	Alessi	2017	No subgroup	Transdermal blood alcohol sensor in an ankle bracelet	The Secure Continuous Remote Alcohol Monitor (SCRAMx®) was an ankle bracelet with a transdermal electrochemical sensor that samples alcohol vapors near the skin. SCRAMx has two circumvention detection sensors (skin temperature and contact with the skin) that make thwarting discovery of drinking unlikely, and a retainer clip that prevents removal. The device collects samples approximately every 30…																																											FACTORS RELATED TO WEARABLE BLOOD ALCOHOL MONITORS: make it smaller/lighter
3272	Wieczorek	2017	No subgroup	Outpatient alcohol services	Two outpatient clinics, one in a rural area and one in an urban area, were the services evaluated. They did not report specific details on the services, other than this comment from the Introduction: "Outpatient treatment covers both psychiatric clinics and facilities specializing in treating alcohol, as well as other psychoactive substances addictions."						TREATMENT GOAL: provision of "responsible drinking education would possibly encourage some patients to start therapy."																		APPOINTMENT HOURS: a number of service users would be glad to participate in the meetings organized during the weekends
3286	Clark	2017	Comorbid physical	Any treatment
3323	Sari	2017	No subgroup	Adjunct exercise therapy	Exercise therapy, either individual or group, as an adjunct to treatment as usual of AUD																																												FACTORS RELATED TO EXERCISE THERAPY: offer exercise interventions one month after treatment initiation or as an after-treatment. Group exercise therapy preferred over individual for those who had not exercised before.
3346	Chambers	2017	Seeking online help for their drinking	Online mutual aid group	Soberistas is an online mutual aid group, described by its founder as ‘nonprescriptive, non-religious, and non-judgemental’ (Rocca, 2016) and entirely peer-led except for limited content moderation					ANONYMITY: in the early stages of recovery, anonymity is important in online mutual aid groups
3464	Zemore	2017	No subgroup	Mutual aid groups	Mutual help group alternatives, including Women for Sobriety (WFS), LifeRing, and SMART Recovery (SMART), compared to 12-step programs																		TREATMENT TYPE: for in-person group therapy, alternatives to 12-step programs (including Women for Sobriety (WFS), LifeRing, and SMART Recovery (SMART)) were preferred over 12-step programs
3751	Tarp	2017	No subgroup	videoconferencing PAU services	PAU trt performed by video conferences; no other details are provided.																				TECHNOLOGY: while no numbers were available, some reported preferring in-person over videoconference.
3771	Osilla	2017	DUI	CBT as part of a mandatory DUI program	Participants of a mandatory DUI program "were asked to participate in a 2-hour meeting that consisted of a CBT session demonstration for an hour, and then a debriefing focus group in the second hour." Nine different CBT sessions were developed and used.						TREATMENT GOAL: CBT sessions should be focused on preventing DUI not on abstinence from drinking
3771	Osilla	2017	DUI	Alcoholics Anonymous	AA attendance was part of mandatory DUI programs													SETTING: an AA group specifically for those with DUI should be offered separate from traditional AA meetings
3815	Haighton	2016	Older adults	Primary care interventions	Screening, alcohol discussions (BI?), or referral by GP						TREATMENT GOAL: Consumption reduction preferred because abstinence likely couldn't be attained												TREATMENT TYPE: prefer alternatives to medication, if available	TREATMENT PROVIDER: participants preferred advice from their GP rather than going elsewhere																				TREATMENT PROVIDER: participants preferred advice from their GP rather than going elsewhere
3815	Haighton	2016	Older adults	Rehabilitation programs (residential)
3815	Haighton	2016	Older adults	Counselling/therapy																			TREATMENT TYPE: some preferred therapy that was not alcohol specific because they wouldn't come in contact with others who drank, which would encourage relapse. "Groups were appreciated more when they were not focused solely on drinking," including relaxation and alternative therapies (e.g., arts classes), where people could fill their day and meet new people. Drop-in centres were also appreciate…	TREATMENT PROVIDER: preferred support (not psychotherapy) from people at the same stage of recovery or ex-alcoholics as they were seen as less likely to be judgmental about drinking and relapses. "A voluntary organisation staffed by recovering drinkers was praised because volunteers understood the problems involved but presented the example of health and stability to aspire to." As well, younger …
3852	Hattingh	2016	No subgroup	SBI	The full AUDIT tool was used for screening and for those with any alcohol consumption (AUDIT >= 1), pharmacists discussed alcohol using motivational interviewing techniques to facilitate behavioural change, then provided an educational booklet to those with hazardous/harmful/probably dependent drinking (>= 8)
3980	Sundstrom	2016	No subgroup	Web-based treatment program	"Participants in all three groups had access to the same treatment program, a Swedish translation and adaptation of the Dutch program Therapy Alcohol Online, developed by the Jellinek Clinic [15, 23]. The program was delivered through a newly designed web portal secured with encrypted communication and protected with an individual user name and a password. The program consisted of eight online mo…																																									FACTORS RELATED TO ONLINE PROGRAMS: Interaction with a counselor was important
4121	Lewis	2016	Sex/gender/sexual orientation, Veterans	Any treatment										CULTURAL ADAPTATION: gender-specific providers or services are preferred by almost half of participants (47%)				TREATMENT SETTING: VA services preferred over non-VA due to trust issues (47%)					TREATMENT TYPE: some preferred psychosocial therapy vs mutual aid group, but preferences varied across participants							CARE/REFERRAL PATHWAY: Prefer any kind of support from GP, such as information of services beyond AA, to aid in transitioning to alcohol-related care. Some preferred GP making appointment (linking) with treatment service.											COST: treatment option available to at least one veteran was free (perhaps VA treatment)			CULTURAL ADAPTATION: gender-specific providers or services are preferred by almost half of participants (47%)
4187	Allen	2016	Sex/gender/sexual orientation	Any treatment	The focus of the study was to compare heterosexual, gay/lesbian, and bisexual individuals and the barriers to treatment that they reported
4205	Gustafsson	2016	DUI	Any treatment	Participants had been apprehended for DUI and received offers of help from the police to contact dependency care and treatment services								AUTONOMY: service users appreciate the ability to choose their preferred treatment type																	CARE/REFERRAL PATHWAY: access to treatment was facilitated by referral by the police to treatment services	WAIT PERIOD: The informants found it important to receive a call from the treatment service as quickly as possible, although some required a few days to sober up/sleep, etc., before they could engage in treatment
4342	Collins	2016	Underhoused	Abstinence-based approaches	Either formalized treatment or 12-step groups						TREATMENT GOAL: Providers need to listen to people rather than telling them what to do (not further described)
4342	Collins	2016	Underhoused	Harm reduction counselling	Refers mainly to community-based counselling for reduced consumption and not an abstinence-based approach.																																						CONTINUITY OF CARE: participants recommended having more consistency in providers to ensure trust-building and a more secure therapeutic alliance
4378	McCallum	2015	No subgroup, Comorbid mental	Any treatment	Some participants had dual diagnoses and their responses reflect dual diagnosis treatment. Although participants were recruited from both outpatient, inpatient hospital, and residential treatment facilities, the objective of the study was to evaluate access to care, generally.																		TREATMENT TYPE: for people with severe mental helath symptoms, psychosocial interventions for alcohol and MH were preferred over pharmacological interventions
4418	Gilburt	2015	No subgroup	Any treatment	Participants were asked about their experiences from the point of seeking help one year previously to present																		TREATMENT TYPE: AA was perceived as second class treatment or not part of the legitimate treatment services available.
4419	Khadjesari	2015	Employees	Healthy Choices Online tool																																										FACTORS RELATED TO ONLINE PROGRAMS/APPS: preference for online/email delivery
4459	Mullen	2015	DUI	SBIRT	The "SBIRT program consists of a self-guided, webbased, screening tool named Motivational Alcohol Treatments to Enhance Roadway Safety (MATTERS), which assesses alcohol use characteristics and generates a personalized feedback report. The feedback report can then be used by staff to deliver a manualized brief motivational intervention and provide a referral to treatment"																																							COMPLEXITY/LENGTH OF SCREENING:the screening tool took ~20 minutes on average to complete and overall, 85.7% of participants reported that the time taken to complete it was acceptable. There were several suggestions regarding changes to response options to various questions.
4548	Probst	2015	No subgroup	Any treatment	They do not define "treatment"
4788	Khadjesari	2015	No subgroup	Any treatment except online alcohol intervention	Down Your Drink was the specific intervention evaluated in the preceding RCT, but this study looked at barriers to formal alcohol treatment that drove the participants to seek PAU treatment online																		TREATMENT TYPE: Online PAU treatment was preferred to AA. AA was perceived to be stigmatizing and as catering to alcoholics (i.e., their problem was not severe enough and they did not identify with the types of people AA targeted). Online PAU treatment was seen as suited to their level of need, did not interfere with their everyday lives, and was personal to them. "There was also a concern that b…
4866	Grazioli	2015	Underhoused	Twelve-step mutual-help groups	Twelve-step mutual-help groups such as AA
4883	Randall-James	2015	Older adults	Screening	In-person screening with AUDIT, CAGE, and SMAST-G
4925	Stoutenberg	2015	Hospitalized/inpatients	Exercise therapy	survey asked for preferences about types of exercise training as a part of residential therapy																																												FACTORS RELATED TO EXERCISE: scores appeared very similar for delivery personnel without clear preference (Fig 3). Walking and running were of greatest interest for activity, with some gender-specific differences for other forms (e.g. yoga, strength training; Fig 2). Timing preferences appeared similar (Fig 1).
4938	Ornelas	2015	Minorities, Sex/gender/sexual orientation	SBIRT	A culturally adapted SBIRT for Latino men	VISIBILITY/COMMUNITY OUTREACH: provide SBIRT in trusted community settings (e.g., day labour worker centre, where they already go to find work)			LANGUAGE: Latino men preferred to discuss their alcohol use in Spanish					LANGUAGE: Latino men preferred to discuss their alcohol use in Spanish CULTURAL ADAPTATION: a grant-funded program administered by the county was being pilot-tested to offer screening, BI, and referral to treatment in community health centres, one of which served mostly Latino patients.				SETTING: Latino immigrant men would be receptive to receiving SBIRT at community-based organizations that they trusted and where they were already seeking other services												CARE/REFERRAL PATHWAY: the program developed as part of the research identified agencies that provided low- or no-cost services in Spanish that would accept referrals from the "promotores" (community-based screening)											OUT-OF-POCKET COST: a grant-funded program administered by the county was being pilot-tested to offer screening, BI, and referral to treatment in community health centres, one of which served mostly Latino patients. Those requiring treatment were eligible for free or low-cost treatment if referred.
4967	Collins	2015	Underhoused	Extended-release naltrexone
5081	Giroux	2014	No subgroup	LBMI-A phone app	smart-phone based app offering a variety of features to track alcohol intake, provide feedback of various forms. based on numerous theoretical perspectives: namely, motivational enhancement, relapse prevention, and community reinforcement.																															LACK OF HARDWARE: install on their own phone vs phone provided.										FACTORS RELATED TO ONLINE APPS: some clients did say it would be good to have the option to increase/tailor the frequency of reminders.
5158	Lieberman	2014	No subgroup	Any treatment
5206	Chen	2014	No subgroup	Mutual aid groups	Groups were led by a 'field investigator'. meetings included participant introductions, reinforcing the importance of confidentiality, reading the AA Twelve Steps and Twelve Traditions aloud, sharing personal experiences involving alcohol, and attempting to identify a group leader. In 2 or more self-help group meetings, food was provided, the field investigator gave a presentation on the detrimen…											INVOLVING PARTNER/FAMILY: involve family (rather than not)
5339	Lee	2014	Comorbid mental, Indigenous, Sex/gender/sexual orientation	Dual-diagnosis treatment	Treatment could occur in any setting	VISIBILITY: "hands-on approach" to promotion, possible through active presence by staff at local community groups																INDIVIDUAL VS GROUP: suggested that support groups be run at local services to provide opportunities for them to share experiences with other Aboriginal women in similar situations and to reduce their isolation CULTURAL: preferred Aboriginal health services over non-Aboriginal (mainstream) services; see suggestion regarding support groups						LOCATION: more local services, including acute inpatient and outreach services. Locate services to address the lack of cost efficient and reliable transportation options.	APPOINTMENT HOURS: open after business hours and offered same-day appointments (necessary at times of crisis); greater flexibility in appointment times, generally	CARE/REFERRAL PATHWAY: Outreach service in a community centre could simplify access.		CHILD CARE: more child care options for those seeking help from inpatient treatment services		DUAL DIAGNOSIS: more integration of MH and AOD services, along with greater collaboration with other relevant services (e.g., housing, education, prison, and community services)
5374	Wallhed Finn	2014	No subgroup	Any treatment	Although they discussed different types of treatment and modes of delivery in the focus groups, they reported barriers/facilitators and preferences across all treatment types and so I didn't create subforms for each treatment type.						TREATMENT GOAL: controlled consumption preferred over total abstinence, especially for 18-34-year-old												TREATMENT TYPE: Pyschotherapy was preferable to pharma, "Personal meeting" preferred over internet-based or telephone help line (Internet/help line were considered suitable first steps before entering treatment both for screening and to receive guidance on available treatments.							CARE PATHWAY/REFERRAL: simple pathway to treatment preferred
5553	Kaufmann	2014	Comorbid mental	Any treatment
5750	Field	2013	Problem drug users	Any treatment	Screening or interventions provided by GPs, who are methadone providers													SETTING: Drop-in centres preferred over office settings for counselling appointments. Need for outreach and community-based services					TREATMENT TYPE: it appears there was some hesitancy toward pharmacologic PAU treatment in people who were already on methadone	TREATMENT SETTING: Participants felt that GPs should be more proactive in the management of PAU at a primary care level and that primary care can play an important role in their treatment									NO INTERVENTION PROGRAM AVAILABLE: opiate-dependent individuals with PAU need an alcohol-specific service
5906	Elbogen	2013	Veterans	Any treatment	Results were reported for individuals with (1) PAU, (2) PTSD or major depression, and (3) PAU and PTSD or MD																		TREATMENT TYPE: it appears that pharmacotherapy is less desirable
5974	Murphy	2013	Attended ED	Computer-assisted alcohol SBIRT program	The SBIRT was computer assisted, but assistants were available to aid service users. The program was a syndicated version of the website www.alcoholscreening.org that has been freely available to the public since 2001. Visitors to the site can complete alcohol selfassessments, educate themselves on risky drinking, and seek local treatment referrals when needed based on zip codes (thus receiving a…
6145	Heyes	2016	Comorbid physical	any treatment	No specific intervention considered. ALD transplant patients discussed barriers to seeking care generally. Stigma and issues of the 'transplant' contract were quite prevalent, but outside scope of our objectives.											INVOLVEMENT OF PARTNER: yes vs no (partner involved or not)		TREATMENT SETTING: preference for services embedded in transplant program versus need to access elsewhere.
6160	Suffoletto	2016	College students/emerging adults	Text messaging	The TRAC text messaging intervention ran for 12 weeks and targeted heavy episodic drinking, using a design informed by the theory of planned behaviour and goal-setting theory.																		TREATMENT TYPE: text messaging was preferred over in-person therapy because participants did not like to be judged for disclosing their drinking behaviour.
6377	Venner	2012	Indigenous	Any treatment	"Inpatient or outpatient substance abuse treatment (such as AA meetings, individual or family counseling, hospital based detoxification programs and outpatient detoxification)"					CONFIDENTIALITY: transportation may need to be provided to some individuals to obtain treatment in another location where they don't know anyone; telehealth may reduce confidentiality concerns			AUTONOMY: "Motivational interviewing may also address concerns about autonomy and self-reliance by emphasizing personal choice within the first minutes of meeting."	CULTURAL ADAPTATION: "Culturally based treatment and utilization of alternative forms of help like traditional tribal healing (when it is available and accessible) may be one solution." "The extent to which treatment programs can facilitate connections with cultural educators or traditional healers would be extremely valuable in reaching AI/AN populations."																														AUTONOMY: "Motivational interviewing may also address concerns about autonomy and self-reliance by emphasizing personal choice within the first minutes of meeting."	CULTURAL ADAPTATION: "Culturally based treatment and utilization of alternative forms of help like traditional tribal healing (when it is available and accessible) may be one solution." "The extent to which treatment programs can facilitate connections with cultural educators or traditional healers would be extremely valuable in reaching AI/AN populations."
6397	Murray	2012	No subgroup	Screening, BI, and self-help web program	The intervention consisted of an initial screening and BI in primary care, followed by a web-based self-help program (Down Your Drink) and support to use the program																																									FACTORS RELATED TO ONLINE PROGRAMS/APPS: the provision of support was speculated to increase engagement with the intervention by service providers. The program being distanced from the primary care office was appreciated by both users and providers.
6397	Murray	2012	No subgroup	Specialist service	At least one participant had attempted to access a specialist service
6885	Carlebach	2011	No subgroup	Community-based home detox/psychosocial service	See main form. I have not extracted data specific to the home detox service, but much of the data was related to the service as a whole (i.e., all components).						TREATMENT GOAL: Support for controlled consumption was appreciated by those who wanted it.							LOCATION/SETTING: Some would have preferred psychosocial services to be offered in a different location from support for drug misuse (the quote provided makes this sound like a stigma thing, in that they had to ring a bell to be admitted and they worried that people would think that they were under treatment for drug misuse).
6892	Thomas	2011	Comorbid physical	any treatment	Various treatment/intervention types were discussed (de-addiction centers, group/individual counseling, etc). NOT CAPTURED IN EXTRACTION BUT ALSO MENTIONED AS SEPARATE ISSUES: removal of nearby liquor stores.											INVOLVEMENT OF FAMILY: "participants expressed the need for family members to be included in the intervention programme"						INDIVIDUAL VS GROUP: " Their perceptions on the preference of individual or group sessions for intervention were also ascertained. Most of the participants during the discussions and interviews felt that both were important. However few opined that individual sessions would be useful only when the patient was willing to have a session as many would not like to be singled out"
7108	Burnett-Zeigler	2011	Military	any treatment	involves access to different types of mental health and substance use services, generally, amongst people who have PAU
7228	Clifford	2011	Indigenous	SBI	A SBI delivered using Drink-less, a BI kit developed for GPs (includes AUDIT and intervention materials based on FLAGS (Feedback, Listen, Advice, Goals, and Strategies).																			TREATMENT PROVIDER: GPs preferred by some over specialists; some patients felt that Aboriginal health workers (not GPs or nurses) lacked the authority and influence to offer advice																				COMPLEXITY/LENGTH OF SCREENING: patients preferred the AUDIT-C over AUDIT
7350	Buscemi	2010	College students/emerging adults	Any treatment	14 different help-seeking options were assessed and factor analysis loaded them into three factors: "anonymous help seeking" (e.g., “Complete a brief online program that provides information/feedback about drinking,” “Read a pamphlet or book that provides information about reducing alcohol use”), "formal help seeking" (i.e., in-person help seeking from a professional or other formal source), and …																		TREATMENT TYPE: students were more likely to endorse informal resources (friends/family) over anonymous resources (internet search/book/computer program), and anonymous resources were preferred over formal resources (specialist/counsellor/clergy/AA). Women rated anonymous help seeking higher than men did, but there were no significant differences by ethnicity.
7396	Vaca	2010	Attended ED	SBIRT	Computerized alcohol screening and intervention (CASI), with support from research assistants. Participants were screened with the AUDIT tool "with logic branching to shorten the screening interview for nondrinkers and drinker whose alcohol consumption was within recommended limits." Those with at-risk drinking "also received a computer-guided brief negotiated interview, including personalized fe…																																	TECHNOLOGY LITERACY/COMFORT: 35% preferred to have a computer ask the questions, 16% a person, and 49% had no preference						TREATMENT PROVIDER: for SBIRT in the ED, 35% preferred to have a computer ask the questions, 16% a person, and 49% had no preference
7691	Rose	2010	No subgroup	Brief intervention	Patients were screened in the primary care waiting room using interactive voice response (IVR) technology. Those testing positive were invited to use an interactive voice response technology-based brief intervention (IVR-BI) at home that provided information and advice about drinking and health. People were asked to call the provided number within 48 hours. Others received a BI from their primary…
8733	Ippolito	2020	No subgroup	Alcoholics Anonymous
8790	Sorsdahl	2019	Comorbid physical	SBI	four-session blended motivational interviewing and problem-solving therapy intervention																			TREATMENT PROVIDER: clients noted a preference for being able to speak about their alcohol use with social workers / others who had previously 'been in their shoes', and would be more understanding (compared to telling docs / nurses).					APPT HOURS: existing hours were challenging, and some would like options for appointments in late afternoons or Saturday mornings. Also no mondays due to increased risk of hangover symptoms etc.
8853	Woolf-King	2019	Comorbid physical, Sex/gender/sexual orientation	Acceptance and Commitment Therapy
8900	Schonbrun	2019	Sex/gender/sexual orientation, Incarcerated or justice system involvement	Twelve-step mutual help groups	Alcoholics Anonymous
8943	Nehlin	2018	No subgroup	Cellular photo digital breathalyzer	Cellular photo digital breathalyzer as an adjunct to treatment at outpatient treatment facilities
9337	Tarp	2017	No subgroup	virtual appointments (optional)	patients had the choice, by visit, to pick between in-person care and virtual care
9365	Sinclair	2017	No subgroup	Online community/mutual aid	"Soberistas is ‘an online community of people who are trying to resolve their problematic drinking patterns’," primarily for women. "Soberistas is a ‘social network site for people who are trying to resolve their problematic drinking patterns’ (Rocca, 2016). It was launched in 2013 by Lucy Rocca, 18 months after she became abstinent from alcohol, based on what she reﬂected had been her own needs …	VISIBILITY OF SERVICE/PROMOTION: newspapers, magazines, radio were media sources that made people aware of the service
9510	Parkman	2016	No subgroup	abstinence-based structured day program (12 weeks)	see full description; involved mutual aid meetings, time for psychosocial therapy, etc in structured day program over 12 weeks. was not strictly for alcohol, though 15/16 participants were PAU patients.
9523	Heyes	2016	No subgroup, Comorbid physical	any treatment	focus was on any treatment, and included asking patients about their preferred forms of trt post-transplant in the ALD group. Preferences regarding individual alcohol counselling, individual counseling, alcohol group programs, and written workbooks were shared.																	INDIVIDUAL VS GROUP: both individual and group options were considered equally for non-alcohol-specific post-liver-transplant counselling, but individual alcohol-specific counselling was endorsed more than an alcohol group program.
9605	Mackridge	2016	No subgroup	Community-pharmacy-based SBIRT	AUDIT-C was used to screen clients by any pharmacy staff, and anyone scoring > 5 was offered an in-depth consultation with a pharmacist or other trained member of staff, framed around a full AUDIT assessment.	VISIBILITY/PROMOTION: promotional material was considered a key facilitator of the service [SBIRT; No subgroup; Pharmacy]; Mackridge, 2015																		TREATMENT PROVIDER: some people may be more likely to engage with pharmacists because they have an existing rapport with them
9766	Croxford	2015	No subgroup	group-based CBT for alcohol detoxification	six-week PAD (pre-alcohol detoxification) groups run on an open basis (i.e. clients could join at any time, but had to complete all topics). Described as group-based CBT, however they indicate a detailed description of the intervention is available elsewhere: Kouimtsidis, C., & Kolli, S. (2013). Preparation for alcohol detoxification group programme. Service users’ evaluation of individual sessio…
9798	Darvell	2015	Comorbid mental	Web-based program to address co-occurring alcohol misuse and depression	"OnTrack Alcohol and Depression is a web program that blends motivational, cognitive-behavioural and mindfulness-based strategies, to address co-occurring alcohol misuse and depression." Three variations of the intervention were evaluated in the initial RCT: "(a) Brief Self-Guided intervention (B-SG), which only offered the initial module on motivation, self-efﬁcacy, social support and planning; …	VISIBILITY/PROMOTION: online programs are often used as gateways to offline treatment and so should provide information regarding locally available offline treatment services																					TYPE OF VIRTUAL CONTACT: Phone contact preferred over email. If phone calls are integrated into an online program, participants suggested that an initial face-to-face meeting, Skype, photos, or an introductory video presenting members of the team may increase relationship building and increase engagement throughout the program.
10701	Green	2011	Sex/gender/sexual orientation	Any treatment	The article does not discuss specific therapy types; the focus of the question is about preferences for same sex / same sexual orientation therapists amongst men/women, and heterosexual/LGB. The article also seeks preferences for type of trt (inpatient / outpatient / self-help books / self-help support groups / computerized trt).									CULTURAL ADAPTATION: "Ninety respondents (55% of n = 164) reported no preference for male or female therapist, and 93 (57% of n = 164) reported no preference by sexual orientation of therapist. Twenty-seven percent of men preferred male therapists, and 35% of women preferred female therapists; these proportions were not statistically different. Thirty-eight percent of heterosexual respondents rep…							OUTPATIENT VS INPATIENT; "58 respondents (36% of n = 160) reported that they would prefer professional outpatient treatment, and seven (4%) reported a preference for professional inpatient treatment"		TREATMENT TYPE: 40% preferred professional/specialty treatment, 29% preferred mutual aid groups (self-help support groups), 16% preferred computerized treatment either online or with computerized sessions, and 15% preferred a self-help book. "Independent z-tests for proportions revealed no significant differences in treatment modality preference by gender or sexual orientation"																					CULTURAL ADAPTATION: "Ninety respondents (55% of n = 164) reported no preference for male or female therapist, and 93 (57% of n = 164) reported no preference by sexual orientation of therapist. Twenty-seven percent of men preferred male therapists, and 35% of women preferred female therapists; these proportions were not statistically different. Thirty-eight percent of heterosexual respondents rep…
10848	Klingemann	2010	Sex/gender/sexual orientation, Hospitalized/inpatients	in-patient individual psychotherapy (in men)	in the case of in-patient individual psychotherapy, the authors discussed the need for including ways to address men-specific needs (gender role related stress, e.g. issues of fatherhood / violence / sexuality) within treatment. Therapist preferences (male/female) were also described.									CULTURAL ADAPTATION: with vs without incorporation of concepts related to male gender roles								INDIVIDUAL VS GROUP: group therapy was largely not found useful by patients, while individual therapy was considered preferable in comparison																						TREATMENT PROVIDER TRAITS: male vs female
10848	Klingemann	2010	Sex/gender/sexual orientation, Hospitalized/inpatients	in-patient group psychotherapy (in men)	in the case of in-patient group psychotherapy, the authors discussed the need for including ways to address men-specific needs (gender role related stress, e.g. issues of fatherhood / violence / sexuality) within treatment. Therapist preferences (male/female) were also described.									CULTURAL ADAPTATION: with vs without incorporation of concepts related to male gender roles								INDIVIDUAL VS GROUP: group therapy was largely not found useful by patients, while individual therapy was considered preferable in comparison
16011	Gaume	2021	College students/emerging adults, Attended ED	Brief motivational interviewing for young adults	Brief motivational interviewing for young adults (aged 18-35) that could be provided in the ED by trained psychologists
16257	Klingemann	2019	Comorbid mental	any treatment	discusses access to trt for comorbid PAU and mental health. discusses psychiatric ward care, as well as subsequent PAU/drug services after with various trt options. Much described on sequencing of care for comorbid illness, poor collaboration between organizations, and reliance upon the motivation of the patient for PAU trt.																									CARE PATHWAY: automatically connect patient to AUD/drug services group versus not (leaving up to patient)				SERVICE TO TREAT DUAL DIAGNOSES: some patients wanted both conditions handled concurrently, while others preferred separate phases of treatment.
16317	Vasseur	2019	No subgroup	Treatment goal of abstinence or controlled consumption	Participants were followed by an addictions specialist or GP, with a treatment goal of either abstinence or controlled consumption
16545	Wongtongkam	2018	Sex/gender/sexual orientation	Mindfulness-based intervention sessions adjunct to residential care	Mindfulness-based intervention sessions were guided by a monk with 30 years’ practice and teaching experience in Thai Buddhist meditation Vipassana (2-hour sessions of sitting and walking meditation each day for 5 consecutive days)
16570	Valdez	2018	Minorities, Sex/gender/sexual orientation	Any treatment										CULTURAL ADAPTATION: providers with experience in Hispanic culture and Spanish-language skills are preferred
16902	Pitman	2015	No subgroup	Any treatment
17031	Falconer	2013	No subgroup	Outpatient treatment
17031	Falconer	2013	No subgroup	In-person mutual aid groups, generally	All participants had experience with both LifeRing (current attendance) and AA (previous)
17031	Falconer	2013	No subgroup	Alcoholics Anonymous								SPIRITUALITY COMPONENT: "members spoke vigorously to the importance of being free to choose a secular support group format, which struck them as highly preferable to trying to put aside their misgivings in order to participate in AA."			POWER IMBALANCE: "participants uniformly questioned the formal nature of the sponsor/sponsee role relationship, preferring more informal, peer-to-peer connections" Some in LifeRing still developed optional, unofficial mentoring, but it was informal, spontaneous, and on their own terms.
17031	Falconer	2013	No subgroup	LifeRing mutual aid group								SPIRITUALITY COMPONENT: "participants were quite diverse and far from dogmatic in their personal relationships to religion and spirituality, but they all agreed about the importance of keeping such concerns private."			POWER IMBALANCE: "While LifeRing provides no official model for sponsorship among peers, Mary Anne did note that spontaneous mentorship, similar to AA’s sponsorship model, often takes place among members in a group. However, she took care to emphasize the informal and completely voluntary nature of such connections."															CARE PATHWAY/REFERRAL: LifeRing should be included in the referral pathway by clinicians, allowing service users choice amongst mutual aid groups
17280	Johnson	2014	Sex/gender/sexual orientation, Incarcerated or justice system involvement	12-step/AA therapy	AA offered volunteers to meet with incarcerated women who were interested in attending 12-step meetings for their PAU after release.
17626	Gibbs	2011	Military	Military-based confidential care model	The Confidential Alcohol Treatment and Education Pilot (CATEP) "allows soldiers to self-refer to ASAP [Alcohol Substance Abuse Program] without command notification and reduces the visibility of treatment by offering services outside normal duty hours...CATEP participants are not subject to having their personnel records flagged, a process that suspends promotions and other favorable actions for …	VISIBILITY/PROMOTION: "better command awareness, staff briefings, and posters at the many on-post retail stores in which alcohol is sold. Many reported that personal stories from soldiers who had completed treatment and continued to advance their military careers would be highly influential."																							APPOINTMENT HOURS: off-duty hours were preferred (e.g., evenings and weekends)
17721	Green-Hamann	2011	No subgroup	Second Life online community to deliver AA meetings	AA meetings held in a virtual online environment called Second Life. "Second Life (SL) is a three-dimensional virtual world and relatively new form of CMC [computer-mediated communication] that differs in several ways from bulletin board discussion groups, mailing lists, and websites."
17778	Sanders	2010	Sex/gender/sexual orientation	Women-only AA meetings										CULTURAL ADAPTATION: some but not all women prefer attending women-only AA meetings over mixed-sex meetings (evenly divided) "The key aspect of meeting preference is a sense of comfort and security, because that environment is essential to the honesty required by the recovery project. Some women ﬁnd that sense of ease and comfort in mixed-gender meetings, others in women-only meetings."
17822	Mulvihill	2010	Comorbid mental, Sex/gender/sexual orientation, IPV history	Any treatment	Barriers were reported to care, in general, but also aspects of a women-only rural residential treatment facility that were desirable		INITIAL PHONE CALLS NOT RETURNED: women reported not having their calls returned and being only able to speak to a computer, telling them of the 2-3-month wait period. "Being able to speak directly to a counselor and having their calls returned was an important factor in not only coming to the treatment center but also in shaping a positive expectation about what they might gain from treatment." …																							CARE/REFERRAL PATHWAY: There is a need to be connected with someone who understands the system and can help women find the services they need within the system (case management). "The need for information and practical support in accessing treatment came up again in the focus group where the idea of an Access Group was suggested. This type of group could meet weekly in varied locations to help wo…
17920	Groves	2010	Hospitalized/inpatients	SBI	Screening with the FAST tool, provision of an advice booklet, and offer of referral to the hospital alcohol liaison nurse (ALN). ALNs carried out the BIs on the hospital wards. The BI was based on the principles of planned brief motivational interviewing.					PRIVACY: some would prefer screening to be done in a private room								SETTING: patients felt comfortable being screened while on the wards; however, some would have preferred the screening to have been conducted in a private room. Some would have like the BI to be done outside of the hospital.
19497	Arya	2022	No subgroup	Any treatment	They compared people with AUD with those with OUD
19725	O'Grady	2021	No subgroup	Collaborative care model	All services were integrated within the primary care practice (PCP) and PCP providers monitored patients' progress during regular PCP visits. Core elements included daily text-message drinking tracking surveys, medication management (Naltrexone), and therapy sessions (Motivational Enhancement Therapy, Modified Behavioural Self-Control Therapy). "The practice has an ongoing screening, brief interv…
20851	Lewis	2018	College students/emerging adults	text messaging	participants were sent "alcohol protective behavioral strategy" text messages on up to 3 days per week they identified as their most likely days to drink. this was done in an RCT comparing different context for content of the messages (participant based, investigator chosen, or random).
21041	McCombe	2016	Problem drug users	SBI	The AUDIT tool was used to screen patients. They don't report what the BI was, if there was one (although they refer to the service as "SBI")
22425	Herring	2016	No subgroup	SBIRT	"Alcohol identification and brief advice" offered by staff of subsidized housing groups
22738	Scarfe	2022	No subgroup	virtual services (general)	no specific types of therapy are focused on; comments were general, and there were also general comparisons with in-person care																	INDIVIDUAL VS GROUP: some participants stated they would still like to have some options for one-on-one support.			IN-PERSON VS REMOTE TRT: some patients said they'd still like some options for in-person trt.															TECHNICAL PROBLEMS: tech support should be available to handle glitches
[truncated: 9 more columns]

## Sheet: Approachability factors
Refid	Author	Year	Participant type	Service user subgroups	PAU service	PAU service detail	Service; Subgroup; Context	LEAD-IN/EXPLANATORY HEADER	VISIBILITY/PROMOTION	INITIAL PHONE CALLS NOT ANSWERED OR RETURNED	PERCEIVED EFFECTIVENESS/MECHANISM
19497	Arya	2022	Service users	No subgroup	Any treatment	They compared people with AUD with those with OUD	Any treatment; No subgroup; Community outpatient mental health services
22738	Scarfe	2022	Service users	No subgroup	Telemedicine (any)	no specific types of therapy are focused on; comments were general, and there were also general comparisons with in-person care	Telemedicine (any); No subgroup; Drug and/or alcohol treatment services, not further defined		VISIBILITY OF SERVICE: some noted that there was a need to make availability of virtual services more known to those in the community. [Telemedicine (any); No subgroup; Drug and/or alcohol treatment services, not further defined]; Scarfe, 2022
212	Scholer	2022	Service users, Service providers	No subgroup	SBI	"The 15-method" is a Swedish-designed SBI that is an 'opportunistic screening tool and treatment option for alcohol problems ranging from hazardous use to alcohol dependence using a stepped-care approach'	SBI; No subgroup; Primary care
204	Sturgiss	2022	Service users, Service providers	No subgroup	Brief intervention	Brief interventions provided in primary care	Brief intervention; No subgroup; Primary care
1033	Dorey	2021	Service users	Hospitalized/inpatients	Post-detox appointments with an Alcohol Specialist Nurse	Post-detox follow-up visits with an Alcohol Specialist Nurse that "focused on monitoring health and orientation towards recovery; patients were encouraged to engage with a range of local services according to need such as peer support groups or mental health services, and nurses liaised with GPs to prescribe anti-craving medication."	Post-detox appointments with an Alcohol Specialist Nurse; Hospitalized/inpatients; No context
1033	Dorey	2021	Service users	Hospitalized/inpatients	Outpatient/community-based recovery support	Any community-based post-detox PAU support	Outpatient/community-based recovery support; Hospitalized/inpatients; No context			INITIAL PHONE CALLS NOT ANSWERED/RETURNED: "This included the difficulty of getting to speak to someone in a service or not being called back: 'I went for an assessment, and they said I would be allocated a keyworker … I was never contacted again.'" [Outpatient/community-based recovery support; Hospitalized/inpatients; No context]; Dorey, 2021
16011	Gaume	2021	Service users, Service providers	College students/emerging adults, Attended ED	Brief motivational interviewing	Brief motivational interviewing for young adults (aged 18-35) that could be provided in the ED by trained psychologists	Brief motivational interviewing; College students/emerging adults, Attended ED; Emergency department
598	Hadjistavropoulos	2021	Service users	No subgroup	Online/Internet-based CBT	ICBT, either self-directed or offered with guidance of a provider via weekly emails and/or phone calls.	Online/Internet-based CBT; No subgroup; No context
406	Haeny	2021	Service users	No subgroup, Minorities	Any treatment		Any treatment; No subgroup, Minorities; No context	Barrier data were reported by racial/ethnic group and group frequencies compared, using adjusted models.	VISIBILITY/PROMOTION: "Didn't know any place to go for help" was reported by 10-19% of individuals, with no significant differences between groups. [Any treatment; No subgroup, Minorities; No context]; Haeny, 2021
762	Koffarnus	2021	Service users	No subgroup	Contingency management	Contingency management, with remote alcohol intake monitoring and incentive delivery to promote abstinence, but with partially self-funded abstinence incentives (i.e., the participants put in a $75 deposit prior to the program and could earn up to $350 in incentives during the program). Incentives were deposited into debit cards for participants.	Contingency management; No subgroup; No context
859	Medina	2021	Service users, Service providers	No subgroup	Outpatient/community-based therapy		Outpatient/community-based therapy; No subgroup; Primary care
859	Medina	2021	Service users, Service providers	No subgroup	Cellphones/apps	The use of cellphones/apps in any manner was reported, including as interventions but also to coordinate treatment	Cellphones/apps; No subgroup; Primary care
19725	O'Grady	2021	Service users	No subgroup	Collaborative care model	All services were integrated within the primary care practice (PCP) and PCP providers monitored patients' progress during regular PCP visits. Core elements included daily text-message drinking tracking surveys, medication management (Naltrexone), and therapy sessions (Motivational Enhancement Therapy, Modified Behavioural Self-Control Therapy). "The practice has an ongoing screening, brief interv…	Collaborative care model; No subgroup; Primary care	OUT-OF-POCKET COST: the program was affordable, which facilitated access
116	Seddon	2021	Service users, Service providers	Older adults	Telemedicine (phone)	Phone call appointments only not online video appointments	Telemedicine (phone); Older adults; Drug and/or alcohol treatment services, not further defined, Older adult clinical services
116	Seddon	2021	Service users, Service providers	Older adults	In-person specialty	During the pandemic, most PAU services transitioned from in-person to telephone appointments.	In-person specialty; Older adults; Drug and/or alcohol treatment services, not further defined, Older adult clinical services
116	Seddon	2021	Service users, Service providers	Older adults	Telemedicine (video)	No participant used online video calls for appointments	Telemedicine (video); Older adults; Drug and/or alcohol treatment services, not further defined, Older adult clinical services
116	Seddon	2021	Service users, Service providers	Older adults	Mutual aid groups (online)	A minority of service users participated in online peer support groups during pandemic lockdowns	Mutual aid groups (online); Older adults; Drug and/or alcohol treatment services, not further defined, Older adult clinical services
1016	Shannon	2021	Service users, Service providers	No subgroup	Screening, decision support for GPs, and digital care intervention	"...technology-supported screening, decision-support, and digital therapeutic care for depression and AUD in Colombian primary care settings"	Screening, decision support for GPs, and digital care intervention; No subgroup; Primary care
141	Taak	2021	Service users	Minorities, Sex/gender/sexual orientation	Any treatment		Any treatment; UK Punjabi-Sikh men; No context		VISIBILITY: "when asked where they would turn if they felt that they needed support to reduce their alcohol consumption, the majority of participants stated that they did not know where to seek support" [Any treatment; Minorities, Sex/gender/sexual orientation; No context]; Taak, 2021
141	Taak	2021	Service users	Minorities, Sex/gender/sexual orientation	Cellphones/apps	The Drink Less app "was centred around a goal setting module with five additional modules: (i) normative feedback; (ii) cognitive bias re-training; (iii) self-monitoring and feedback; (iv) action planning; and (v) identity change."	Cellphones/apps; UK Punjabi-Sikh men; No context
669	Bedard-Gilligan	2020	Service users	College students/emerging adults, Comorbid mental, Sex/gender/sexual orientation, Sexual assault victims	Concurrent PAU/MH therapy post-sexual assault	The intervention included "a counselor manual for a 90-minute in-person session and scripts for four follow-up coaching phone calls, along with supporting materials such as client CPT [cognitive processing therapy] worksheets."	Concurrent PAU/MH therapy post-sexual assault; Female college students with PTSD after experiencing sexual assault; No context		VISIBILITY: the importance of having publicity in every possible location (e.g., on campus, local businesses) and medium (e.g., printed flyers, emails from the university registrar). Although mentioned as a means to recruit for the study, it could also be relevant to promoting services. [Concurrent PAU/MH therapy post-sexual assault; College students/emerging adults, Comorbid mental, Sex/gender/s…
1548	Black	2020	Service users	No subgroup	Online/Internet-based self-help service	Hello Sunday Morning (online support): free, publicly funded, web-based self help service. Some information they describe was provided in the introduction section: minimally structured and speciﬁc features include weekly ‘‘check-ins’’ (brief questionnaires) of their past-week alcohol consumption and relationship with alcohol, graphic displays of the user’s progress, maintenance, or decline over t…	Online/Internet-based self-help service; No subgroup; No context		VISIBILITY OF SERVICE: several respondents indicated finding access through newspapers, other promotions etc (including those not seeking immediate help), and thus visibility of the service was helpful. [Online/Internet-based self-help service; No subgroup; No context]; Black, 2020
1415	Burner	2020	Service users	Minorities	Text messaging	mROAD is a unidirectional, automated SMS text messaging system that sent two text messages about alcohol use daily for seven days. " . The selected content included the consequences of drinking, motivational statements, and resources on how to obtain help to reduce drinking. Social norms theory and motivational interviewing strategies were emphasized..." .	Text messaging; US Hispanics; No context
682	Chambers	2020	Service users	Attended ED, Hospitalized/inpatients	Any treatment	Any intervention received in hospital (ED or admitted patients)	Any treatment; Attended ED, Hospitalized/inpatients; Emergency department, Hospital (any department)		VISIBILITY/PROMOTION: "participants voiced discontent at the lack of support available in the community and admitted to using hospital services for accessing help for their drinking" [it's unclear if they didn't know about existing services or there actually weren't any] [Any treatment; Attended ED, Hospitalized/inpatients; Emergency department, Hospital (any department)]; Chambers, 2020
1518	Costa	2020	Service users	No subgroup	Any treatment	Access to any treatment for AUD	Any treatment; No subgroup; No context
1380	Ekstrom	2020	Service users	No subgroup	Online/Internet-based self-help service	"Alkoholhjälpen can be described as an internet-based self-help service for reducing problematic alcohol use...The internet-based service at Alkoholhjälpen is funded by the public health authorities and free of charge for the users. The service includes an online discussion forum, facts pages, information on where to find face-to-face treatment, an Internet delivered cognitive behavioral therapy …	Online/Internet-based self-help service; No subgroup; No context
8733	Ippolito	2020	Service users	No subgroup	Twelve-step mutual aid groups	Alcoholics Anonymous	Twelve-step mutual aid groups; No subgroup; Community outpatient
1333	Myers	2020	Service users	Comorbid physical	Brief motivational interviewing and problem-solving therapy	Trained counsellors delivered individual counselling at the ART clinic, and "provided feedback on the participants’ risk for alcohol-related harms, helped the participant set goals and identify barriers to change, and guided the participant in identifying life problems that may contribute to alcohol use while teaching the participant a structured approach to resolving these problems. Participants…	Brief motivational interviewing and problem-solving therapy; Comorbid HIV; ART outpatient clinics/HIV primary care clinics
1702	Pinedo	2020	Service users	Sex/gender/sexual orientation	Specialty PAU treatment services	"Participants were specifically informed that for the purpose of this interview, treatment referred to specialty treatment services and not other forms of treatment (e.g., primary care, hospital, general therapy, mutual help groups)."	Specialty PAU treatment services; Women only; No context
711	Roberts	2020	Service users, Service providers	No subgroup	Outpatient/community-based specialist alcohol services		Outpatient/community-based specialist alcohol services; No subgroup; Community outpatient		VISIBILITY: lack of awareness of services...see outreach/in-reach comment below in "care/referral pathway"; "marketing and promotion were consistently seen as both important and often lacking by service users" [Outpatient/community-based specialist alcohol services; No subgroup; Community outpatient]; Roberts, 2020
1531	Snowden	2020	Service users, Service providers	Pre-operative patients	SBI	Screening and brief intervention in the pre-operative assessment clinic. The AUDIT-C was used for screening. "The BBI [brief behavioural intervention] was structured around three tools utilised as follows: (1) The BA [brief advice] tool acted as a visual aid for communicating information and provided HCPs with prompts to structure and deliver this advice to participating patients. (2) The BI [bri…	SBI; Pre-operative patients; Pre-operative assessment clinic
735	Villalba	2020	Service users	No subgroup	Contingency management	A contingency management intervention that used the SCRAM ankle monitor	Contingency management; No subgroup; No context
2153	Gilbert	2019	Service users	Sex/gender/sexual orientation	Any treatment	Wave 2 NESARC interviews asked if participants had gone anywhere or seen anyone to get help because of drinking since the last interview. The alcohol services were grouped into "(i) specialty services (e.g., alcohol detoxiﬁcation; inpatient or outpatient alcohol rehabilitation; halfway house/therapeutic community), (ii) 12-step groups (e.g., Alcoholics Anonymous), and (iii) nonspecialty services …	Any treatment; Men vs women; No context		VISIBILITY: Greater proportions of men than women reported not knowing any place to go for help (9 vs 4%); 8% overall [Any treatment; Sex/gender/sexual orientation; No context]; Gilbert, 2019
16257	Klingemann	2019	Service users, Service providers	Comorbid mental	any treatment	discusses access to trt for comorbid PAU and mental health. discusses psychiatric ward care, as well as subsequent PAU/drug services after with various trt options. Much described on sequencing of care for comorbid illness, poor collaboration between organizations, and reliance upon the motivation of the patient for PAU trt.	Any treatment; Comorbid psychotic disorders, affective disorders, or anxiety disorders; Community health services, Hospital (any department)			INITIAL PHONE CALL WAITING TIME: "They gave me the phone number [to the two centres]. I called them but you have to wait and I have work and didn’t want to give that up as I needed the money." [any treatment; Comorbid mental; Community health services, Hospital (any department)]; Klingemann, 2019
8900	Schonbrun	2019	Service users	Sex/gender/sexual orientation, Incarcerated or justice system involvement	Twelve-step mutual aid groups	Alcoholics Anonymous	Twelve-step mutual aid groups; Women in a pre-trial detention facility; Police custody/detention facilities				PERCEIVED EFFECTIVENESS: 48.6% of those who had attend a 12-step group previously thought that AA would not help to solve their drinking problems (46.7% of those who had not attended previously) [Twelve-step mutual aid groups; Sex/gender/sexual orientation, Incarcerated or justice system involvement; Police custody/detention facilities]; Schonbrun, 2019
8790	Sorsdahl	2019	Service users	Comorbid physical	SBI	four-session blended motivational interviewing and problem-solving therapy intervention	SBI; Comorbid HIV; Hospital (any department)
16317	Vasseur	2019	Service users	No subgroup	Treatment goal of abstinence or controlled consumption	Participants were followed by an addictions specialist or GP, with a treatment goal of either abstinence or controlled consumption	Treatment goal of abstinence or controlled consumption; No subgroup; No context
8853	Woolf-King	2019	Service users	Comorbid physical, Sex/gender/sexual orientation	Acceptance and Commitment Therapy		Acceptance and Commitment Therapy; MSM with comorbid HIV; Outpatient (&quot;community&quot;) mental health services
2219	Zewdu	2019	Service users	No subgroup	Any treatment		Any treatment; No subgroup; No context		VISIBILITY: 49.2% were unsure where to go for treatment [Any treatment; No subgroup; No context]; Zewdu, 2019
2521	Bearnot	2018	Service users	No subgroup	Any treatment		Any treatment; No subgroup; Community health services, Healthcare for the homeless (US)	"Logistical barriers" were also reported by 11% of respondents, but they did not define what these were.			PERCEIVED EFFECTIVENESS: "skepticism about treatment (46% of respondents)" [Any treatment; No subgroup; Community health services, Healthcare for the homeless (US)]; Bearnot, 2018
2957	Chokron Garneau	2018	Service users	Comorbid physical	Extended-release naltrexone	once monthly ER naltrexone injection was assessed in HIV patients as part of an RCT also involving a CB text-based intervention.	Extended-release naltrexone; Comorbid HIV; Drug and/or alcohol treatment services, not further defined, Community outpatient
156	Kiernan	2018	Service users	Veterans	Any treatment		Any treatment; Veterans; No context
20851	Lewis	2018	Service users	College students/emerging adults	Text messaging	participants were sent "alcohol protective behavioral strategy" text messages on up to 3 days per week they identified as their most likely days to drink. this was done in an RCT comparing different context for content of the messages (participant based, investigator chosen, or random).	Text messaging; College students/emerging adults; College/university
2598	Mellinger	2018	Service users	Comorbid physical	Any treatment		Any treatment; Comorbid alcohol-related liver disease; GI/endoscopy/hepatology clinics
277	Myers	2018	Service users	Comorbid physical	Screening	Participants were screened for PAU while waiting for primary care appointments for HIV or diabetes	Screening; Comorbid physical (HIV or diabetes); Primary care
277	Myers	2018	Service users	Comorbid physical	Counselling/therapy	Counselling services	Counselling/therapy; Comorbid physical (HIV or diabetes); Primary care
8943	Nehlin	2018	Service users	No subgroup	Cellular photo digital breathalyzer	Cellular photo digital breathalyzer as an adjunct to treatment at outpatient treatment facilities	Cellular photo digital breathalyzer; No subgroup; Community outpatient
2551	Valdez	2018	Service users	Minorities, Sex/gender/sexual orientation	Any treatment		Any treatment; US Hispanic men; No context		VISIBILITY: not easy to find [Any treatment; Minorities, Sex/gender/sexual orientation; No context]; Valdez, 2018
16570	Valdez	2018	Service users	Minorities, Sex/gender/sexual orientation	Any treatment		Any treatment; US Hispanic men; No context		VISIBILITY: accessible programs are not easily found; "most men who have not had experiences with treatment would not be aware of where to go or who to ask for help"; some undocumented men do not know whether they can access the available treatment (lack of information about treatment); lack of knowledge about the types of treatment available (if one person gets pharmacologic therapy, they think …		PERCEIVED EFFECTIVENESS: There was a sliding scale on which free treatment was perceived to be ineffective, but expensive treatment was perceived to be effective. [Any treatment; US Hispanic men; No context]; Valdez, 2018
16545	Wongtongkam	2018	Service users	Sex/gender/sexual orientation	Mindfulness-based intervention sessions adjunct to residential care	Mindfulness-based intervention sessions were guided by a monk with 30 years’ practice and teaching experience in Thai Buddhist meditation Vipassana (2-hour sessions of sitting and walking meditation each day for 5 consecutive days)	Mindfulness-based intervention sessions adjunct to residential care; Men only; Inpatient/residential care
3166	Alessi	2017	Service users	No subgroup	Transdermal blood alcohol sensor in an ankle bracelet	The Secure Continuous Remote Alcohol Monitor (SCRAMx®) was an ankle bracelet with a transdermal electrochemical sensor that samples alcohol vapors near the skin. SCRAMx has two circumvention detection sensors (skin temperature and contact with the skin) that make thwarting discovery of drinking unlikely, and a retainer clip that prevents removal. The device collects samples approximately every 30…	Transdermal blood alcohol sensor in an ankle bracelet; No subgroup; Community outpatient
3346	Chambers	2017	Service users	Seeking online help for their drinking	Mutual aid groups (online)	Soberistas is an online mutual aid group, described by its founder as ‘nonprescriptive, non-religious, and non-judgemental’ (Rocca, 2016) and entirely peer-led except for limited content moderation	Mutual aid groups (online); Seeking online help for their drinking; No context
3286	Clark	2017	Service users	Comorbid physical	Any treatment		Any treatment; ICU survivors; No context
3128	Luitel	2017	Service users	No subgroup	Any treatment	Treatments could be specialist, generalist, or traditional healers, as described on main form.	Any treatment; No subgroup; No context	91 participants in the survey; Major barrier (%; 3 out of 3)/any barrier (%; 1+ out of 3)	VISIBILITY: Being unsure where to go to get mental health care: 13.1/83.5 [Any treatment; No subgroup; No context]; Luitel, 2017		EFFECTIVENESS: Thinking that mental health care probably would not help: 0/64.9 [Any treatment; No subgroup; No context]; Luitel, 2017
3771	Osilla	2017	Service users	DUI	CBT as part of a mandatory DUI program	Participants of a mandatory DUI program "were asked to participate in a 2-hour meeting that consisted of a CBT session demonstration for an hour, and then a debriefing focus group in the second hour." Nine different CBT sessions were developed and used.	CBT as part of a mandatory DUI program; DUI; Mandatory DUI programs
3771	Osilla	2017	Service users	DUI	Twelve-step mutual aid groups	AA attendance was part of mandatory DUI programs	Twelve-step mutual aid groups; DUI; Mandatory DUI programs
3008	Parkman	2017	Service users	Attended ED	Any treatment	Services currently used by a subset of the participants included community drug and alcohol team (CDAT), alcohol liaison nurse, peer-led user groups, GP care, and residential rehabilitation.	Any treatment; Attended ED; Emergency department		VISIBILITY: several men stated that they did not know what addiction services were available or what types of support could be accessed at particular services. [Any treatment; Attended ED; Emergency department]; Parkman, 2017		PERCEIVED EFFECTIVENESS: some “did not go to addiction services as they had previously found the support offered unhelpful” [Any treatment; Attended ED; Emergency department]; Parkman, 2017
3323	Sari	2017	Service users	No subgroup	Adjunct exercise therapy	Exercise therapy, either individual or group, as an adjunct to treatment as usual of AUD	Adjunct exercise therapy; No subgroup; Community outpatient
9365	Sinclair	2017	Service users	No subgroup	Mutual aid groups (online)	"Soberistas is ‘an online community of people who are trying to resolve their problematic drinking patterns’, " primarily for women. "Soberistas is a ‘social network site for people who are trying to resolve their problematic drinking patterns’ (Rocca, 2016). It was launched in 2013 by Lucy Rocca, 18 months after she became abstinent from alcohol, based on what she reﬂected had been her own needs…	Mutual aid groups (online); No subgroup; No context		VISIBILITY OF SERVICES/PROMOTION: 14.1% reported joining because they read a newspaper/magazine article or heard about it on the radio. [Mutual aid groups (online); No subgroup; No context]; Sinclair, 2017
3751	Tarp	2017	Service users	No subgroup	Telemedicine (video)	PAU trt performed by video conferences; no other details are provided.	Telemedicine (video); No subgroup; Community outpatient
9337	Tarp	2017	Service users	No subgroup	Telemedicine as an option to in-person care	patients had the choice, by visit, to pick between in-person care and virtual care	Telemedicine as an option to in-person care; No subgroup; Community outpatient
3272	Wieczorek	2017	Service users, Service providers	No subgroup	Outpatient/community-based therapy	Two outpatient clinics, one in a rural area and one in an urban area, were the services evaluated. They did not report specific details on the services, other than this comment from the Introduction: "Outpatient treatment covers both psychiatric clinics and facilities specializing in treating alcohol, as well as other psychoactive substances addictions."	Outpatient/community-based therapy; No subgroup; Community outpatient
3464	Zemore	2017	Service users	No subgroup	Mutual aid groups and twelve-step programs	Mutual help group alternatives, including Women for Sobriety (WFS), LifeRing, and SMART Recovery (SMART), compared to 12-step programs	Mutual aid groups and twelve-step programs; No subgroup; No context
4187	Allen	2016	Service users	Sex/gender/sexual orientation	Any treatment	The focus of the study was to compare heterosexual, gay/lesbian, and bisexual individuals and the barriers to treatment that they reported	Any treatment; Heterosexual vs LGB; No context
4342	Collins	2016	Service users	Underhoused	Abstinence-based approaches	Either formalized treatment or 12-step groups	Abstinence-based approaches; Underhoused; Non-clinical community settings (e.g., harm reduction services, supermarket, community housing groups, community health organizations)
4342	Collins	2016	Service users	Underhoused	Harm reduction counselling	Refers mainly to community-based counselling for reduced consumption and not an abstinence-based approach.	Harm reduction counselling; Underhoused; Non-clinical community settings (e.g., harm reduction services, supermarket, community housing groups, community health organizations)
4205	Gustafsson	2016	Service users	DUI	Any treatment	Participants had been apprehended for DUI and received offers of help from the police to contact dependency care and treatment services	Any treatment; DUI; No context		VISIBILITY: before being told by the police, many reported that they did not know about treatment options [Any treatment; DUI; No context]; Gustafsson, 2016
3815	Haighton	2016	Service users	Older adults	SBIRT	Screening, alcohol discussions (BI?), or referral by GP	SBIRT; Older adults; No context
3815	Haighton	2016	Service users	Older adults	Rehabilitation programs (residential)		Rehabilitation programs (residential); Older adults; No context
3815	Haighton	2016	Service users	Older adults	Counselling/therapy		Counselling/therapy; Older adults; No context				PERCEIVED EFFECTIVENESS/MECHANISM: some found counselling desirable as it helped them understand why they drank [Counselling/therapy; Older adults; No context]; Haighton, 2016
3852	Hattingh	2016	Service users, Service providers	No subgroup	SBI	The full AUDIT tool was used for screening and for those with any alcohol consumption (AUDIT >= 1), pharmacists discussed alcohol using motivational interviewing techniques to facilitate behavioural change, then provided an educational booklet to those with hazardous/harmful/probably dependent drinking (>= 8)	SBI; No subgroup; Pharmacy
22425	Herring	2016	Service users, Service providers	No subgroup	SBI	"Alcohol identification and brief advice" offered by staff of subsidized housing groups	SBI; No subgroup; Non-clinical community settings (e.g., harm reduction services, supermarket, community housing groups, community health organizations)
6145	Heyes	2016	Service users	Comorbid physical	any treatment	No specific intervention considered. ALD transplant patients discussed barriers to seeking care generally. Stigma and issues of the 'transplant' contract were quite prevalent, but outside scope of our objectives.	Any treatment; Comorbid alcohol-related liver disease and either waiting for or received a liver transplant; Liver transplant unit
9523	Heyes	2016	Service users	No subgroup, Comorbid physical	any treatment	focus was on any treatment, and included asking patients about their preferred forms of trt post-transplant in the ALD group. Preferences regarding individual alcohol counselling, individual counseling, alcohol group programs, and written workbooks were shared.	Any treatment; No subgroup OR Comorbid alcohol-related liver disease and either waiting for or received a liver transplant; Community outpatient, Inpatient/residential care, Liver transplant unit
4121	Lewis	2016	Service users	Sex/gender/sexual orientation, Veterans	Any treatment		Any treatment; Women veterans; Veterans Affairs Women's Health clinics
21041	McCombe	2016	Service users, Service providers	Problem drug users	SBI	The AUDIT tool was used to screen patients. They don't report what the BI was, if there was one (although they refer to the service as "SBI")	SBI; Problem drug users; Primary care
9510	Parkman	2016	Service users	No subgroup	Structured day program	Abstinence based, involving mutual aid meetings, time for psychosocial therapy, etc in structured day program over 12 weeks. was not strictly for alcohol, though 15/16 participants were PAU patients.	Structured day program; No subgroup; Community outpatient
6160	Suffoletto	2016	Service users	College students/emerging adults	Text messaging	The TRAC text messaging intervention ran for 12 weeks and targeted heavy episodic drinking, using a design informed by the theory of planned behaviour and goal-setting theory.	Text messaging; College students/emerging adults; No context
3980	Sundstrom	2016	Service users	No subgroup	Online/Internet-based self-help service	"Participants in all three groups had access to the same treatment program, a Swedish translation and adaptation of the Dutch program Therapy Alcohol Online, developed by the Jellinek Clinic [15, 23]. The program was delivered through a newly designed web portal secured with encrypted communication and protected with an individual user name and a password. The program consisted of eight online mo…	Online/Internet-based self-help service; No subgroup; No context
4967	Collins	2015	Service users	Underhoused	Extended-release naltrexone		Extended-release naltrexone; Underhoused; No context				PERCEIVED EFFECTIVENESS/MECHANISM: Prior to starting therapy, participants may have had unrealistic expectations of extended-release naltrexone. After 12 weeks, their ratings of acceptability and perceived effectiveness significantly decreased from baseline, but that was likely due to inflated expectations at baseline. [Extended-release naltrexone; Underhoused; No context]; Collins, 2015
9766	Crowford	2015	Service users	No subgroup	CBT (group based, pre-detox)	six-week PAD (pre-alcohol detoxification) groups run on an open basis (i.e. clients could join at any time, but had to complete all topics). Described as group-based CBT, however they indicate a detailed description of the intervention is available elsewhere: Kouimtsidis, C., & Kolli, S. (2013). Preparation for alcohol detoxification group programme. Service users’ evaluation of individual sessio…	CBT (group based, pre-detox); No subgroup; Community outpatient, Organizations providing any specialty treatment for AUD
9798	Darvell	2015	Service users	Comorbid mental	Online/Internet-based self-help service	"OnTrack Alcohol and Depression is a web program that blends motivational, cognitive-behavioural and mindfulness-based strategies, to address co-occurring alcohol misuse and depression." Three variations of the intervention were evaluated in the initial RCT: "(a) Brief Self-Guided intervention (B-SG), which only offered the initial module on motivation, self-efﬁcacy, social support and planning; …	Online/Internet-based self-help service; Comorbid depression; No context		VISIBILITY/PROMOTION: if the online program provided information regarding other treatment options (e.g., local, in-person psychological services that are government subsidized), people would be more likely to access them [Online/Internet-based self-help service; Comorbid mental; No context]; Darvell, 2015		PERCEIVED EFFECTIVENESS: engagement may be encouraged if the program's parameters were more explicit to avoid unrealistic expectations (e.g., may not work for everyone but is a great first step) [Online/Internet-based self-help service; Comorbid depression; No context]; Darvell, 2015
4418	Gilburt	2015	Service users	No subgroup	Any treatment	Participants were asked about their experiences from the point of seeking help one year previously to present	Any treatment; No subgroup; No context			INITIAL PHONE CALLS NOT ANSWERED OR RETURNED: "And they said to me, they’d get in touch with me here. But they never got in touch . . . So I thought, well they’ve not got in touch with me, what’s the point of me trying to get in touch with them. If I’m trying to get myself help and they’re ignoring me..." [Any treatment; No subgroup; No context]; Gilburt, 2015	PERCEIVED EFFECTIVENESS: "some experienced rehabilitation groups as lacking focus or endlessly talking about drinking, providing little evidence of how to succeed at being abstinent within the contexts of their lives and the societal norms in which they functioned" "For two people the belief that treatment services were not going to help drove them to achieve abstinence independently. However for…
4866	Grazioli	2015	Service users	Underhoused	Twelve-step mutual aid groups	Twelve-step mutual-help groups such as AA	Twelve-step mutual aid groups; Underhoused; Non-clinical community settings (e.g., harm reduction services, supermarket, community housing groups, community health organizations)
4419	Khadjesari	2015	Service users	Employees	SBIRT (computer assisted)	Healthy Choices Online tool as part of a workplace program	SBIRT (computer assisted); Employees; Workplace settings
4788	Khadjesari	2015	Service users	No subgroup	Any treatment except online alcohol intervention	Down Your Drink was the specific intervention evaluated in the preceding RCT, but this study looked at barriers to formal alcohol treatment that drove the participants to seek PAU treatment online	Any treatment except online alcohol intervention; No subgroup; No context		VISIBILITY: AA was the only option available or known to many interviewees (and was not attractive to them due to stigma) [Any treatment except online alcohol intervention; No subgroup; No context]; Khadjesari, 2015
9605	Mackridge	2016	Service users, Service providers	No subgroup	SBIRT	AUDIT-C was used to screen clients by any pharmacy staff, and anyone scoring > 5 was offered an in-depth consultation with a pharmacist or other trained member of staff, framed around a full AUDIT assessment.	SBIRT; No subgroup; Pharmacy		VISIBILITY/PROMOTION: promotional material was considered a key facilitator of the service [SBIRT; No subgroup; Pharmacy]; Mackridge, 2015
4378	McCallum	2015	Service users	No subgroup, Comorbid mental	Any treatment	Some participants had dual diagnoses and their responses reflect dual diagnosis treatment. Although participants were recruited from both outpatient, inpatient hospital, and residential treatment facilities, the objective of the study was to evaluate access to care, generally.	Any treatment; No subgroup, but participants were grouped as having comorbid mental health issues or not—severe mental health symptoms (anxiety or depression); Community outpatient, Inpatient/residential care		VISIBILITY: "Patients expressed a desire for information on how to access psychological treatments and what these would entail." This indicates a lack of awareness/visibility of available treatments. [Any treatment; No subgroup, Comorbid mental; Community outpatient, Inpatient/residential care]; McCallum, 2015
4459	Mullen	2015	Service users	DUI	SBIRT	The "SBIRT program consists of a self-guided, webbased, screening tool named Motivational Alcohol Treatments to Enhance Roadway Safety (MATTERS), which assesses alcohol use characteristics and generates a personalized feedback report. The feedback report can then be used by staff to deliver a manualized brief motivational intervention and provide a referral to treatment"	SBIRT; DUI; Community justice/drug court programs
4938	Ornelas	2015	Service users, Service providers	Minorities, Sex/gender/sexual orientation	SBIRT	A culturally adapted SBIRT for Latino men	SBIRT; US Hispanic male immigrant day laborers; Community health services, Community outpatient, Non-clinical community settings (e.g., harm reduction services, supermarket, community housing groups, community health organizations)		VISIBILITY OF SERVICES/PROMOTION: men who wanted to change didn't know what to do or where to seek help [SBIRT; Minorities, Sex/gender/sexual orientation; Community health services, Community outpatient, Non-clinical community settings (e.g., harm reduction services, supermarket, community housing groups, community health organizations)]; Ornelas, 2015
16902	Pitman	2015	Service users, Service providers	No subgroup	Any treatment		Any treatment; No subgroup; Drug and/or alcohol treatment services, not further defined, Community outpatient	The following were factors included in the practical concerns/program-related barriers domain in factor analysis. This domain was rated lower than stigma and privacy concerns domains.
4548	Probst	2015	Service users	No subgroup	Any treatment	They do not define "treatment"	Any treatment; No subgroup; Primary care	% reporting the barrier to seeking treatment in past 12 months/lifetime	VISIBILITY: Lack of possibility or knowledge: 3.0/35.8 [Any treatment; No subgroup; Primary care]; Probst, 2015
4883	Randall-James	2015	Service users	Older adults	Screening	In-person screening with AUDIT, CAGE, and SMAST-G	Screening; Older adults; Older adult clinical services
4925	Stoutenberg	2015	Service users	Hospitalized/inpatients	Exercise therapy	survey asked for preferences about types of exercise training as a part of residential therapy	Exercise therapy; Hospitalized/inpatients; Inpatient/residential care
5206	Chen	2014	Service users	No subgroup	Twelve-step mutual aid groups	Groups were led by a 'field investigator'. meetings included participant introductions, reinforcing the importance of confidentiality, reading the AA Twelve Steps and Twelve Traditions aloud, sharing personal experiences involving alcohol, and attempting to identify a group leader. In 2 or more self-help group meetings, food was provided, the field investigator gave a presentation on the detrimen…	Twelve-step mutual aid groups; No subgroup; No context		VISIBILITY OF SERVICE: media advertising, flyers/community announcements would increase attendance (presumably through more awareness). [Twelve-step mutual aid groups; No subgroup; No context]; Chen, 2014
5081	Giroux	2014	Service users	No subgroup	Cellphones/apps	LBMI-A phone app: smart-phone based app offering a variety of features to track alcohol intake, provide feedback of various forms. based on numerous theoretical perspectives: namely, motivational enhancement, relapse prevention, and community reinforcement.	Cellphones/apps; No subgroup; No context
17280	Johnson	2014	Service users	Sex/gender/sexual orientation, Incarcerated or justice system involvement	Twelve-step mutual aid groups	AA offered volunteers to meet with incarcerated women who were interested in attending 12-step meetings for their PAU after release.	Twelve-step mutual aid groups; Women with justice system involvement; Post-incarceration
5553	Kaufmann	2014	Service users	Comorbid mental	Any treatment		Any treatment; 42% with at least one lifetime comorbid mental health condition; No context	Cost was the only barrier reported by significantly more people with comorbid MH conditions than those without. The other barriers have been listed with the proportions of people with and without MH conditions reporting them.	VISIBILITY: 7.5% vs 8.6% "Did not know where to go" [Any treatment; Comorbid mental; No context]; Kaufmann, 2014		PERCEIVED EFFECTIVENESS: 9.2% comorbid vs 10.9% not comorbidity "Did not think anyone could help" No significant difference between groups. [Any treatment; 42% with at least one lifetime comorbid mental health condition; No context]; Kaufmann, 2014
5339	Lee	2014	Service users, Service providers	Comorbid mental, Indigenous, Sex/gender/sexual orientation	Concurrent PAU/MH treatment	Treatment could occur in any setting	Concurrent PAU/MH treatment; Australian Indigenous women with comorbid mental health issues and SUDs; Indigenous healthcare services or communities		VISIBILITY: majority had little knowledge of available services, and felt that services did little to promote themselves in the community [Concurrent PAU/MH treatment; Comorbid mental, Indigenous, Sex/gender/sexual orientation; Indigenous healthcare services or communities]; Lee, 2014
5158	Lieberman	2014	Service users	No subgroup	Any treatment		Any treatment; No subgroup; Primary care
5374	Wallhed Finn	2014	Service users	No subgroup	Any treatment	Although they discussed different types of treatment and modes of delivery in the focus groups, they reported barriers/facilitators and preferences across all treatment types and so I didn't create subforms for each treatment type.	Any treatment; No subgroup; No context		VISIBILITY OF SERVICE: Individuals had sparse knowledge of the available treatments [Any treatment; No subgroup; No context]; Wallhed Finn, 2014		PERCEIVED EFFECTIVENESS: Internet and phone-based were seen as ineffective treatments; pharma doesn't get to the root of the problems, whereas psychotherapy does [Any treatment; No subgroup; No context]; Wallhed Finn, 2014
5906	Elbogen	2013	Service users	Veterans	Any treatment	Results were reported for individuals with (1) PAU, (2) PTSD or major depression, and (3) PAU and PTSD or MD	Any treatment; Veterans; No context		VISIBILITY: 33.4% with PAU and 41.1% with dual diagnoses did not know where to go for help (no significant difference). Those with more years since last deployment were significantly less likely to report not knowing where to go for help as a barrier to any type of mental health treatment (PAU, PTSD/MD, dual diagnoses). This was a significant predictor of past-year mental health treatment in a mu…		PERCEIVED EFFECTIVENESS: 46.3% with PAU and 59.1% with dual diagnoses did not think treatment would help them (no significant difference) [Any treatment; Veterans; No context]; Elbogen, 2013
17031	Falconer	2013	Service users	No subgroup	Outpatient/community-based therapy		Outpatient/community-based therapy; No subgroup; Community outpatient
17031	Falconer	2013	Service users	No subgroup	In-person mutual aid groups, generally	All participants had experience with both LifeRing (current attendance) and AA (previous)	In-person mutual aid groups, generally; No subgroup; Community outpatient
17031	Falconer	2013	Service users	No subgroup	Twelve-step mutual aid groups	Alcoholics Anonymous	Twelve-step mutual aid groups; No subgroup; Community outpatient		VISIBILITY/PROMOTION: AA has received special status and dominance in the mutual support group culture, and many people are told that they have to do the 12 Steps or they won't be successful. Other support groups aren't as visible. [Twelve-step mutual aid groups; No subgroup; Community outpatient]; Falconer, 2013		PERCEIVED EFFECTIVENESS: people are often told that they have to do the 12 Steps or they won't be successful in recovery, which makes them more likely to engage in AA [Twelve-step mutual aid groups; No subgroup; Community outpatient]; Falconer, 2013
17031	Falconer	2013	Service users	No subgroup	Mutual aid groups	LifeRing mutual aid group	Mutual aid groups; No subgroup; Community outpatient		VISIBILITY/PROMOTION: "had he known about LifeRing in the many years of relapse between his AA and LifeRing experiences, he might have sought out recovery much sooner" "Mary Anne observed a related need for stronger leadership that could take on the task of publicizing the organization and helping it spread" There is also a fundamental lack of awareness of LifeRing in the clinical field. [Mutual …
5750	Field	2013	Service users	Problem drug users	Any treatment	Screening or interventions provided by GPs, who are methadone providers	Any treatment; Problem drug users; Primary care		VISIBILITY: need for outreach [Any treatment; Problem drug users; Primary care]; Field, 2013
5974	Murphy	2013	Service users, Service providers	Attended ED	SBIRT (computer assisted)	The SBIRT was computer assisted, but assistants were available to aid service users. The program was a syndicated version of the website www.alcoholscreening.org that has been freely available to the public since 2001. Visitors to the site can complete alcohol self-assessments, educate themselves on risky drinking, and seek local treatment referrals when needed based on zip codes (thus receiving …	SBIRT (computer assisted); Attended ED; Emergency department
6397	Murray	2012	Service users, Service providers	No subgroup	SBI and self-help web program	The intervention consisted of an initial screening and BI in primary care, followed by a web-based self-help program (Down Your Drink) and support to use the program	SBI and self-help web program; No subgroup; Primary care
6397	Murray	2012	Service users, Service providers	No subgroup	Specialist service	At least one participant had attempted to access a specialist service	Specialist service; No subgroup; Primary care
6377	Venner	2012	Service users	Indigenous	Any treatment	"Inpatient or outpatient substance abuse treatment (such as AA meetings, individual or family counseling, hospital based detoxification programs and outpatient detoxification)"	Any treatment; Indigenous; No context		VISIBILITY: Didn't know where to go; treatment is not only "for the White man." More than half of survey respondents reported this as a barrier to treatment. [Any treatment; Indigenous; No context]; Venner, 2012		PERCEIVED EFFECTIVENESS: they see other people who went through treatment and they didn't learn anything and are still drinking; 75% of survey respondents said that thinking treatment wouldn't do any good was a barrier to treatment [Any treatment; Indigenous; No context]; Venner, 2012
7108	Burnett-Zeigler	2011	Service users	Military	any treatment	involves access to different types of mental health and substance use services, generally, amongst people who have PAU	Any treatment; Military; No context		VISIBILITY OF SERVICE: I don't know where to get help , 9.4% [any treatment; Military; No context]; Burnett-Zeigler, 2011
6885	Carlebach	2011	Service users, Service providers	No subgroup	Outpatient/community-based home detox/psychosocial service	See main form. I have not extracted data specific to the home detox service, but much of the data was related to the service as a whole (i.e., all components).	Outpatient/community-based home detox/psychosocial service; No subgroup; Community outpatient		VISIBILITY/PROMOTION: Service users were unaware of the range of services that were offered due to lack of a single access point in terms of physical premises and initial contact. [Outpatient/community-based home detox/psychosocial service; No subgroup; Community outpatient]; Carlebach, 2011
7228	Clifford	2011	Service users, Service providers	Indigenous	SBI	A SBI delivered using Drink-less, a BI kit developed for GPs (includes AUDIT and intervention materials based on FLAGS (Feedback, Listen, Advice, Goals, and Strategies).	SBI; Indigenous; Indigenous healthcare services or communities
17626	Gibbs	2011	Service users, Service providers	Military	Military-based confidential care model	The Confidential Alcohol Treatment and Education Pilot (CATEP) "allows soldiers to self-refer to ASAP [Alcohol Substance Abuse Program] without command notification and reduces the visibility of treatment by offering services outside normal duty hours...CATEP participants are not subject to having their personnel records flagged, a process that suspends promotions and other favorable actions for …	Military-based confidential care model; Military; Army installations		VISIBILITY/PROMOTION: information about the confidential treatment program was not disseminated consistently. Many confidential care participants first heard of the program when they self-referred to standard (non-confidential) treatment despite the potential career implications. [Military-based confidential care model; Military; Army installations]; Gibbs, 2011
10701	Green	2011	Service users	Sex/gender/sexual orientation	Any treatment	The article does not discuss specific therapy types; the focus of the question is about preferences for same sex / same sexual orientation therapists amongst men/women, and heterosexual/LGB. The article also seeks preferences for type of trt (inpatient / outpatient / self-help books / self-help support groups / computerized trt).	Any treatment; Men vs women and Heterosexual vs LGB; No context	47% reported "Service access difficulties, " including:	VISIBILITY: I didn't know where to go for help [Any treatment; Sex/gender/sexual orientation; No context]; Green, 2011
17721	Green-Hamann	2011	Service users	No subgroup	Twelve-step mutual aid groups (online)	AA meetings held in a virtual online environment called Second Life. "Second Life (SL) is a three-dimensional virtual world and relatively new form of CMC [computer-mediated communication] that differs in several ways from bulletin board discussion groups, mailing lists, and websites."	Twelve-step mutual aid groups (online); No subgroup; No context
6892	Thomas	2011	Service users, Service providers	Comorbid physical	any treatment	Various treatment/intervention types were discussed (de-addiction centers, group/individual counseling, etc). NOT CAPTURED IN EXTRACTION BUT ALSO MENTIONED AS SEPARATE ISSUES: removal of nearby liquor stores.	Any treatment; Comorbid tuberculosis; TB clinics
7350	Buscemi	2010	Service users	College students/emerging adults	Any treatment	14 different help-seeking options were assessed and factor analysis loaded them into three factors: "anonymous help seeking" (e.g., “Complete a brief online program that provides information/feedback about drinking, ” “Read a pamphlet or book that provides information about reducing alcohol use”), "formal help seeking" (i.e., in-person help seeking from a professional or other formal source), and…	Any treatment; College students/emerging adults; College/university
17920	Groves	2010	Service users, Service providers	Hospitalized/inpatients	SBI	Screening with the FAST tool, provision of an advice booklet, and offer of referral to the hospital alcohol liaison nurse (ALN). ALNs carried out the BIs on the hospital wards. The BI was based on the principles of planned brief motivational interviewing.	SBI; Hospitalized/inpatients; Hospital (any department)
10848	Klingemann	2010	Service users	Sex/gender/sexual orientation, Hospitalized/inpatients	Inpatient individual psychotherapy (in men)	in the case of in-patient individual psychotherapy, the authors discussed the need for including ways to address men-specific needs (gender role related stress, e.g. issues of fatherhood / violence / sexuality) within treatment. Therapist preferences (male/female) were also described.	Inpatient individual psychotherapy; Male inpatients; Inpatient/residential care
10848	Klingemann	2010	Service users	Sex/gender/sexual orientation, Hospitalized/inpatients	Inpatient group psychotherapy (in men)	in the case of in-patient group psychotherapy, the authors discussed the need for including ways to address men-specific needs (gender role related stress, e.g. issues of fatherhood / violence / sexuality) within treatment. Therapist preferences (male/female) were also described.	Inpatient group psychotherapy (in men); Sex/gender/sexual orientation, Hospitalized/inpatients; Inpatient/residential care
7691	Rose	2010	Service users	No subgroup	Brief intervention	Patients were screened in the primary care waiting room using interactive voice response (IVR) technology. Those testing positive were invited to use an interactive voice response technology-based brief intervention (IVR-BI) at home that provided information and advice about drinking and health. People were asked to call the provided number within 48 hours. Others received a BI from their primary…	Brief intervention; No subgroup; Primary care
17778	Sanders	2010	Service users	Sex/gender/sexual orientation	Twelve-step mutual aid groups	Women-only AA meetings	Twelve-step mutual aid groups; Women only; Outpatient ("community") mental health services
7396	Vaca	2010	Service users	Attended ED	SBIRT	Computerized alcohol screening and intervention (CASI), with support from research assistants. Participants were screened with the AUDIT tool "with logic branching to shorten the screening interview for nondrinkers and drinker whose alcohol consumption was within recommended limits." Those with at-risk drinking "also received a computer-guided brief negotiated interview, including personalized fe…	SBIRT; Attended ED; Emergency department
17822	Mulvihill	2010	Service users, Service providers	Comorbid mental, Sex/gender/sexual orientation, IPV history	Any treatment	Barriers were reported to care, in general, but also aspects of a women-only rural residential treatment facility that were desirable	Any treatment; Women with comorbid PTSD and a history of IPV; Inpatient/residential care		VISIBILITY: "many of the women seemed not to be fully informed as to the choices which were available and the consequences of each choice." [Any treatment; Comorbid mental, Sex/gender/sexual orientation, IPV history; Inpatient/residential care]; Mulvihill, 2010	INITIAL PHONE CALLS NOT RETURNED: women reported not having their calls returned and being only able to speak to a computer, telling them of the 2-3-month wait period. "Being able to speak directly to a counselor and having their calls returned was an important factor in not only coming to the treatment center but also in shaping a positive expectation about what they might gain from treatment." …

## Sheet: Acceptability factors
Refid	Author	Year	Service user subgroups	PAU service	PAU service detail	Service; Subgroup; Context	LEAD-IN/EXPLANATORY HEADER	LANGUAGE BARRIER (9)	CULTURAL ADAPTATION (15)	ANONYMITY/PRIVACY/CONFIDENTIALITY (32)	TREATMENT GOAL (16)	SPIRITUALITY COMPONENT (8)	AUTONOMY (13)	POWER IMBALANCE (7)	INVOLVEMENT OF PARTNER/FAMILY (4)	PERCEIVED EFFECTIVENESS/ MECHANISM (15)	SETTING (19)	DURATION OF TREATMENT PROGRAM (7)	FREQUENCY OF INTERVENTION (3)	OUTPATIENT VS INPATIENT (4)	INDIVIDUAL VS GROUP (17)	TREATMENT TYPE (21)	LEVEL OF SPECIALIZATION OF TREATMENT PROVIDER (7)	IN-PERSON VS REMOTE (6)	SERVICES OR ACTIVITIES OFFERED WITHIN THE SERVICE (2)	TYPE OF VIRTUAL CONTACT (2)
19497	Arya	2022	No subgroup	Any treatment	They compared people with AUD with those with OUD	Any treatment; No subgroup; Outpatient (&quot;community&quot;) mental health services																		IN-PERSON VS REMOTE: During COVID lockdown, more people with AUD sought treatment through phone calls (35%) than people with OUD (2.6%), indicating that those with AUD are potentially less concerned about privacy issues than those with OUD (illegal substance). Only 11% of all participants (all SUDs not just AUD) indicated some unwillingness in using telehealth services, suggesting that telehealth…
22738	Scarfe	2022	No subgroup	Telemedicine (any)	no specific types of therapy are focused on; comments were general, and there were also general comparisons with in-person care	Telemedicine (any); No subgroup; Drug and/or alcohol treatment services, not further defined															INDIVIDUAL VS GROUP: some participants stated they would still like to have some options for one-on-one support during the pandemic ("they missed the individualized connection", "a one-on-one resource may help them maintain accountability") [Telemedicine (any); No subgroup; Drug and/or alcohol treatment services, not further defined]; Scarfe, 2022			IN-PERSON VS REMOTE TRT: some patients said they'd still like some options for in-person trt. Virtual treatment was difficult for some to make personal connections and have meaningful conversations ("I don’t feel like it’s very real. You’re not around people. You can’t really read people– not read them, but I mean understand 100% where they’re coming from.") [Telemedicine (any); No subgroup; Drug…
212	Scholer	2022	No subgroup	SBI	"The 15-method" is a Swedish-designed SBI that is an 'opportunistic screening tool and treatment option for alcohol problems ranging from hazardous use to alcohol dependence using a stepped-care approach'	SBI; No subgroup; Primary care					TREATMENT GOAL: consumption reduction appealed to participants [SBI; No subgroup; Primary care]; Scholer, 2022												TREATMENT SPECIALIZATION: At least one participant would have preferred speaking with a specialist rather than a provider in primary care; however, some would not have gone elsewhere for treatment and preferred the relationship that they'd already built with their GP. [SBI; No subgroup; Primary care]; Scholer, 2022 TREATMENT PROVIDER: "The patients were inclined to prefer that the conversation ab…
204	Sturgiss	2022	No subgroup	Brief intervention	Brief interventions provided in primary care	Brief intervention; No subgroup; Primary care
1033	Dorey	2021	Hospitalized/inpatients	Post-detox appointments with an Alcohol Specialist Nurse	Post-detox follow-up visits with an Alcohol Specialist Nurse that "focused on monitoring health and orientation towards recovery; patients were encouraged to engage with a range of local services according to need such as peer support groups or mental health services, and nurses liaised with GPs to prescribe anti-craving medication."	Post-detox appointments with an Alcohol Specialist Nurse; Hospitalized/inpatients; No context											SETTING: Facilitator: although an outpatient service, the service was located at a hospital. "The hospital was seen as an acceptable place to come for help with alcohol dependence, often because it was not a specialist service for addictions: 'coming to the hospital, it's a multitude of different things people are coming for.' For those who were working, it could also be easier to ask employers f…
1033	Dorey	2021	Hospitalized/inpatients	Outpatient/community-based recovery support	Any community-based post-detox PAU support	Outpatient/community-based recovery support; Hospitalized/inpatients; No context				CONFIDENTIALITY: peer-led groups led to concerns about confidentiality [Outpatient/community-based recovery support; Hospitalized/inpatients; No context]; Dorey, 2021	TREATMENT GOAL: "Many participants spoke about their difficulty with fitting into the approach of some group meetings, such as controlled drinking groups or AA. This was stated as a barrier, and some felt quite confused by the advice they had received, feeling pressure to conform rather than make their own decisions: 'It just defines you as one thing and you become like sheep, basically. If it's …						SETTING: "A number of participants...described negative experiences when they attended a community service, such as experiencing aggression from people drinking outside a service building" [Outpatient/community-based recovery support; Hospitalized/inpatients; No context]; Dorey, 2021				INDIVIDUAL VS GROUP: "...group sessions being dominated by those actively drinking: 'I didn't enjoy the meetings, a lot of them were still drunk'; it was often felt that services were offering help to those who were still drinking but not to those who had stopped drinking." Others did not like groups due to their social anxiety. Peer-led groups led to concerns about confidentiality[Outpatient/com…
16011	Gaume	2021	College students/emerging adults, Attended ED	Brief motivational interviewing	Brief motivational interviewing for young adults (aged 18-35) that could be provided in the ED by trained psychologists	Brief motivational interviewing; College students/emerging adults, Attended ED; Emergency department											SETTING: most participants were in favour of receiving the intervention in the ED instead of doing it a few days later. Both participants and clinicians felt that doing the BMI while the participants were still shocked and/or confused was useful as a potential change trigger; however, some participants were unwilling to engage in the BMI or had difficulty deepening the discussion or remembering c…	DURATION OF TREATMENT: most participants felt that the BMI length was adequate and that they did not feel restricted by time. One participant considered it too long and that it may represent a barrier to acceptability (20-60 minute range was "quite scary"). [Brief motivational interviewing; College students/emerging adults, Attended ED; Emergency department]; Gaume, 2021
598	Hadjistavropoulos	2021	No subgroup	Online/Internet-based CBT	ICBT, either self-directed or offered with guidance of a provider via weekly emails and/or phone calls.	Online/Internet-based CBT; No subgroup; No context
406	Haeny	2021	No subgroup, Minorities	Any treatment		Any treatment; No subgroup, Minorities; No context	Barrier data were reported by racial/ethnic group and group frequencies compared, using adjusted models.	LANGUAGE: "Can't speak English very well" was reported by 0-3% of individuals, with significant differences between Whites (0.12%) compared with A/PI/NH (3.25%) and with Latines (1.36%). [Any treatment; No subgroup, Minorities; No context]; Haeny, 2021		ANONYMITY: "Afraid I would lose my job" and "Afraid children would be taken away" were reported by 3-9% and 2-5%, respectively, with no significant differences between groups. [Any treatment; No subgroup, Minorities; No context]; Haeny, 2021
762	Koffarnus	2021	No subgroup	Contingency management	Contingency management, with remote alcohol intake monitoring and incentive delivery to promote abstinence, but with partially self-funded abstinence incentives (i.e., the participants put in a $75 deposit prior to the program and could earn up to $350 in incentives during the program). Incentives were deposited into debit cards for participants.	Contingency management; No subgroup; No context
859	Medina	2021	No subgroup	Outpatient/community-based therapy		Outpatient/community-based therapy; No subgroup; Primary care																	TREATMENT SETTING: primary care does not have access to all diagnostics/treatment modalities [Outpatient/community-based therapy; No subgroup; Primary care]; Medina, 2021
859	Medina	2021	No subgroup	Cellphones/apps	The use of cellphones/apps in any manner was reported, including as interventions but also to coordinate treatment	Cellphones/apps; No subgroup; Primary care
19725	O'Grady	2021	No subgroup	Collaborative care model	All services were integrated within the primary care practice (PCP) and PCP providers monitored patients' progress during regular PCP visits. Core elements included daily text-message drinking tracking surveys, medication management (Naltrexone), and therapy sessions (Motivational Enhancement Therapy, Modified Behavioural Self-Control Therapy). "The practice has an ongoing screening, brief interv…	Collaborative care model; No subgroup; Primary care					TREATMENT GOAL: most participants appreciated the opportunity to chose between abstinence and moderation/reduced consumption, although one felt the program was therefore unstructured and enabling drinking. One would not have joined if told that they had to quit. [Collaborative care model; No subgroup; Primary care]; O'Grady, 2021		AUTONOMY: some participants were given the choice between pharmacotherapy and counselling, which was appreciated by most (e.g., one would not have done the program if medication was mandatory). Flexible modes of delivery (i.e., telemedicine vs in-person) were also seen as being patient-centered and providing autonomy. [Collaborative care model; No subgroup; Primary care]; O'Grady, 2021									TREATMENT TYPE: Some preferred the primary care clinic to group meetings or "regular treatment"
116	Seddon	2021	Older adults	Telemedicine (phone)	Phone call appointments only not online video appointments	Telemedicine (phone); Older adults; Drug and/or alcohol treatment services, not further defined, Older adult clinical services																		IN-PERSON VS REMOTE: most service users and providers preferred face-to-face appointments (service users: more genuine, more personable, easier to follow, difficult to explain feelings/ask for help over the phone; service providers: face-to-face is essential for older adults who often express non-verbal cues...difficult to ascertain risk, structured work and formal assessments were difficult. [Te…
116	Seddon	2021	Older adults	In-person specialty	During the pandemic, most PAU services transitioned from in-person to telephone appointments.	In-person specialty; Older adults; Drug and/or alcohol treatment services, not further defined, Older adult clinical services																		IN-PERSON VS REMOTE: in-person preferred by both service users and providers [In-person specialty; Older adults; Drug and/or alcohol treatment services, not further defined, Older adult clinical services]; Seddon, 2021
116	Seddon	2021	Older adults	Telemedicine (video)	No participant used online video calls for appointments	Telemedicine (video); Older adults; Drug and/or alcohol treatment services, not further defined, Older adult clinical services
116	Seddon	2021	Older adults	Mutual aid groups (online)	A minority of service users participated in online peer support groups during pandemic lockdowns	Mutual aid groups (online); Older adults; Drug and/or alcohol treatment services, not further defined, Older adult clinical services																		IN-PERSON VS REMOTE: engaging with the group online in the firsts instance was a positive experience and helped to relieve anxiety about participation. [Mutual aid groups (online); Older adults; Drug and/or alcohol treatment services, not further defined, Older adult clinical services]; Seddon, 2021
1016	Shannon	2021	No subgroup	Screening, decision support for GPs, and digital care intervention	"...technology-supported screening, decision-support, and digital therapeutic care for depression and AUD in Colombian primary care settings"	Screening, decision support for GPs, and digital care intervention; No subgroup; Primary care
141	Taak	2021	Minorities, Sex/gender/sexual orientation	Any treatment		Any treatment; UK Punjabi-Sikh men; No context
141	Taak	2021	Minorities, Sex/gender/sexual orientation	Cellphones/apps	The Drink Less app "was centred around a goal setting module with five additional modules: (i) normative feedback; (ii) cognitive bias re-training; (iii) self-monitoring and feedback; (iv) action planning; and (v) identity change."	Cellphones/apps; UK Punjabi-Sikh men; No context
669	Bedard-Gilligan	2020	College students/emerging adults, Comorbid mental, Sex/gender/sexual orientation, Sexual assault victims	Concurrent PAU/MH therapy post-sexual assault	The intervention included "a counselor manual for a 90-minute in-person session and scripts for four follow-up coaching phone calls, along with supporting materials such as client CPT [cognitive processing therapy] worksheets."	Concurrent PAU/MH therapy post-sexual assault; Female college students with PTSD after experiencing sexual assault; No context
1548	Black	2020	No subgroup	Online/Internet-based self-help service	Hello Sunday Morning (online support): free, publicly funded, web-based self help service. Some information they describe was provided in the introduction section: minimally structured and speciﬁc features include weekly ‘‘check-ins’’ (brief questionnaires) of their past-week alcohol consumption and relationship with alcohol, graphic displays of the user’s progress, maintenance, or decline over t…	Online/Internet-based self-help service; No subgroup; No context				ANONYMITY: participants liked that much of what they could do (including blogging/chatting with other members) could be done anonymously. [Online/Internet-based self-help service; No subgroup; No context]; Black, 2020
1415	Burner	2020	Minorities	Text messaging	mROAD is a unidirectional, automated SMS text messaging system that sent two text messages about alcohol use daily for seven days. " . The selected content included the consequences of drinking, motivational statements, and resources on how to obtain help to reduce drinking. Social norms theory and motivational interviewing strategies were emphasized..." .	Text messaging; US Hispanics; No context
682	Chambers	2020	Attended ED, Hospitalized/inpatients	Any treatment	Any intervention received in hospital (ED or admitted patients)	Any treatment; Attended ED, Hospitalized/inpatients; Emergency department, Hospital (any department)
1518	Costa	2020	No subgroup	Any treatment	Access to any treatment for AUD	Any treatment; No subgroup; No context															INDIVIDUAL VS GROUP and TREATMENT TYPE: "...some participants reported not feeling comfortable with certain dimensions of care, such as support groups. “It’s not that I don’t like the support group, it’s just that we always hear the same things, they’re always complaining over there.”" It's unclear if they're comparing support groups to individual therapy or to specialist therapy, which may or ma…
1380	Ekstrom	2020	No subgroup	Online/Internet-based self-help service	"Alkoholhjälpen can be described as an internet-based self-help service for reducing problematic alcohol use...The internet-based service at Alkoholhjälpen is funded by the public health authorities and free of charge for the users. The service includes an online discussion forum, facts pages, information on where to find face-to-face treatment, an Internet delivered cognitive behavioral therapy …	Online/Internet-based self-help service; No subgroup; No context				ANONYMITY: several felt it was important to be anonymous, especially initially, but some felt that it was not important. Some wanted anonymity in case someone took their children away or affected their relationship with their children. At least one would have had to tell her employer, if she continued with an occupational health nurse, and so she chose online due to anonymity. Some participants w…	TREATMENT GOAL: the programming was for reduction of consumption and some wanted to abstain completely but felt some of the materials were not relevant to that goal. [Online/Internet-based self-help service; No subgroup; No context]; Ekstrom, 2020	SPIRITUALITY COMPONENT: chose online program to avoid religious influences of AA [Online/Internet-based self-help service; No subgroup; No context]; Ekstrom, 2020	AUTONOMY: online programming preferred because traditional public health care was thought of as being "police style" and that they would not be the one in control. Participants appreciated being able to choose when and where they worked with the program and that they could control the pace. Others felt that having a therapist supervising them more would have forced them to engage more and be trut…					DURATION OF TREATMENT PROGRAM: "Some of the participants are critical of the three-month time limit of counseling, and say they would have needed more time." [Online/Internet-based self-help service; No subgroup; No context]; Ekstrom, 2020			INDIVIDUAL VS GROUP: some wanted to avoid group treatment and some did not want personal contact with a therapist [Online/Internet-based self-help service; No subgroup; No context]; Ekstrom, 2020
8733	Ippolito	2020	No subgroup	Twelve-step mutual aid groups	Alcoholics Anonymous	Twelve-step mutual aid groups; No subgroup; Community outpatient				ANONYMITY: “Anonymity… allowed me to maybe feel disguised, to be able to observe without actually having to put myself out there before I wanted to be part of it. I had the option to observe quietly. That was great, because if they were to have asked me for my last name I probably not have come again. I would have been afraid.” [Twelve-step mutual aid groups; No subgroup; Community outpatient]; I…											INDIVIDUAL VS GROUP: “I can go to anywhere, anytime, anywhere in the world. I can go to my online support… I’m a member of a group that means I don’t have to do this alone ever again. Wherever I am, I can find someone that shares a bond.” [Twelve-step mutual aid groups; No subgroup; Community outpatient]; Ippolito, 2020
1333	Myers	2020	Comorbid physical	Brief motivational interviewing and problem-solving therapy	Trained counsellors delivered individual counselling at the ART clinic, and "provided feedback on the participants’ risk for alcohol-related harms, helped the participant set goals and identify barriers to change, and guided the participant in identifying life problems that may contribute to alcohol use while teaching the participant a structured approach to resolving these problems. Participants…	Brief motivational interviewing and problem-solving therapy; Comorbid HIV; ART outpatient clinics/HIV primary care clinics				CONFIDENTIALITY: the opportunity "to talk in a safe, confidential, and non-judgmental space to discuss problems and concerns was highly valued" [Brief motivational interviewing and problem-solving therapy; Comorbid HIV; ART outpatient clinics/HIV primary care clinics]; Myers, 2020							SETTING: some men found it stigmatizing to attend the ART clinic for sessions (i.e., HIV-related stigma) [Brief motivational interviewing and problem-solving therapy; Comorbid HIV; ART outpatient clinics/HIV primary care clinics]; Myers, 2020	DURATION OF TREATMENT: counselling duration was adequate for those with low-risk drinking but those with higher-risk drinking may have benefited from more sessions [Brief motivational interviewing and problem-solving therapy; Comorbid HIV; ART outpatient clinics/HIV primary care clinics]; Myers, 2020
1702	Pinedo	2020	Sex/gender/sexual orientation	Specialty PAU treatment services	"Participants were specifically informed that for the purpose of this interview, treatment referred to specialty treatment services and not other forms of treatment (e.g., primary care, hospital, general therapy, mutual help groups)."	Specialty PAU treatment services; Women only; No context			CULTURAL ADAPTATION: "Latinas believed that treatment providers lacked knowledge on their cultural background. Especially within the context of alcohol, some Latinas explained that drinking was commonplace at home and perceived drinking as part of their culture, which treatment providers would not understand or be able to treat in a culturally competent manner." "Being able to relate to a treatme…
711	Roberts	2020	No subgroup	Outpatient/community-based specialist alcohol services		Outpatient/community-based specialist alcohol services; No subgroup; Community outpatient											SETTING: "not your kind of place" because located with drug services (but became less of an issue once treatment started) [Outpatient/community-based specialist alcohol services; No subgroup; Community outpatient]; Roberts, 2020				INDIVIDUAL VS GROUP: group settings were perceived negatively by some [Outpatient/community-based specialist alcohol services; No subgroup; Community outpatient]; Roberts, 2020			IN-PERSON VS REMOTE: those using telephone services (housebound individuals) cannot access full suite of services [Outpatient/community-based specialist alcohol services; No subgroup; Community outpatient]; Roberts, 2020
1531	Snowden	2020	Pre-operative patients	SBI	Screening and brief intervention in the pre-operative assessment clinic. The AUDIT-C was used for screening. "The BBI [brief behavioural intervention] was structured around three tools utilised as follows: (1) The BA [brief advice] tool acted as a visual aid for communicating information and provided HCPs with prompts to structure and deliver this advice to participating patients. (2) The BI [bri…	SBI; Pre-operative patients; Pre-operative assessment clinic
735	Villalba	2020	No subgroup	Contingency management	A contingency management intervention that used the SCRAM ankle monitor	Contingency management; No subgroup; No context
2153	Gilbert	2019	Sex/gender/sexual orientation	Any treatment	Wave 2 NESARC interviews asked if participants had gone anywhere or seen anyone to get help because of drinking since the last interview. The alcohol services were grouped into "(i) specialty services (e.g., alcohol detoxiﬁcation; inpatient or outpatient alcohol rehabilitation; halfway house/therapeutic community), (ii) 12-step groups (e.g., Alcoholics Anonymous), and (iii) nonspecialty services …	Any treatment; Men vs women; No context		LANGUAGE BARRIER: "Can't speak English very well" 0% [Any treatment; Men vs women; No context]; Gilbert, 2019
16257	Klingemann	2019	Comorbid mental	any treatment	discusses access to trt for comorbid PAU and mental health. discusses psychiatric ward care, as well as subsequent PAU/drug services after with various trt options. Much described on sequencing of care for comorbid illness, poor collaboration between organizations, and reliance upon the motivation of the patient for PAU trt.	Any treatment; Comorbid psychotic disorders, affective disorders, or anxiety disorders; Community health services, Hospital (any department)
8900	Schonbrun	2019	Sex/gender/sexual orientation, Incarcerated or justice system involvement	Twelve-step mutual aid groups	Alcoholics Anonymous	Twelve-step mutual aid groups; Women in a pre-trial detention facility; Police custody/detention facilities				ANONYMITY: 29.5% of those who had attended a 12-step program previously were concerned about people they knew finding out that they were in AA [Twelve-step mutual aid groups; Women in a pre-trial detention facility; Police custody/detention facilities]; Schonbrun, 2019		SPIRITUALITY COMPONENT: 21.9% of those who had attended a 12-step group previously did not like AA's spiritual or religious orientation [Twelve-step mutual aid groups; Women in a pre-trial detention facility; Police custody/detention facilities]; Schonbrun, 2019				PERCEIVED EFFECTIVENESS: 48.6% of those who had attend a 12-step group previously thought that AA would not help to solve their drinking problems (46.7% of those who had not attended previously) [Twelve-step mutual aid groups; Women in a pre-trial detention facility; Police custody/detention facilities]; Schonbrun, 2019					INDIVIDUAL VS GROUP: 29.5% of those who had attended a 12-step group previously did not like AA's group format (26.7% of those who had not attended) [Twelve-step mutual aid groups; Women in a pre-trial detention facility; Police custody/detention facilities]; Schonbrun, 2019
8790	Sorsdahl	2019	Comorbid physical	SBI	four-session blended motivational interviewing and problem-solving therapy intervention	SBI; Comorbid HIV; Hospital (any department)																	TREATMENT PROVIDER: clients noted a preference for being able to speak about their alcohol use with social workers / others who had previously 'been in their shoes', and would be more understanding (compared to telling docs / nurses). [SBI; Comorbid HIV; Hospital (any department)]; Sorsdahl, 2019
16317	Vasseur	2019	No subgroup	Treatment goal of abstinence or controlled consumption	Participants were followed by an addictions specialist or GP, with a treatment goal of either abstinence or controlled consumption	Treatment goal of abstinence or controlled consumption; No subgroup; No context					TREATMENT GOAL: controlled consumption was often suggested by service providers for those who needed an intermediate goal, when abstinence wasn't possible or considered attainable by the participant ("Sometimes, we have been able to highlight that this care objective is proposed by the doctor: it gives the possibility to the patient who is not ready for abstinence and care to engage in a process …
8853	Woolf-King	2019	Comorbid physical, Sex/gender/sexual orientation	Acceptance and Commitment Therapy		Acceptance and Commitment Therapy; MSM with comorbid HIV; Outpatient (&quot;community&quot;) mental health services
2219	Zewdu	2019	No subgroup	Any treatment		Any treatment; No subgroup; No context
2521	Bearnot	2018	No subgroup	Any treatment		Any treatment; No subgroup; Community health services, Healthcare for the homeless (US)	"Logistical barriers" were also reported by 11% of respondents, but they did not define what these were.									PERCEIVED EFFECTIVENESS: "skepticism about treatment (46% of respondents)" [Any treatment; No subgroup; Community health services, Healthcare for the homeless (US)]; Bearnot, 2018
2957	Chokron Garneau	2018	Comorbid physical	Extended-release naltrexone	once monthly ER naltrexone injection was assessed in HIV patients as part of an RCT also involving a CB text-based intervention.	Extended-release naltrexone; Comorbid HIV; Drug and/or alcohol treatment services, not further defined, Community outpatient
156	Kiernan	2018	Veterans	Any treatment		Any treatment; Veterans; No context			CULTURAL: "Health and social care service providers’ lack of understanding of military culture was cited as a key reason for not engaging with care for their alcohol problems" [Any treatment; Veterans; No context]; Kiernan, 2018
20851	Lewis	2018	College students/emerging adults	Text messaging	participants were sent "alcohol protective behavioral strategy" text messages on up to 3 days per week they identified as their most likely days to drink. this was done in an RCT comparing different context for content of the messages (participant based, investigator chosen, or random).	Text messaging; College students/emerging adults; College/university
2598	Mellinger	2018	Comorbid physical	Any treatment		Any treatment; Comorbid alcohol-related liver disease; GI/endoscopy/hepatology clinics				ANONYMITY: worried that AUD treatment was documented by their health insurance and that employers would find out [Any treatment; Comorbid alcohol-related liver disease; GI/endoscopy/hepatology clinics]; Mellinger, 2018											INDIVIDUAL VS GROUP: group therapy associated with "overall discomfort in the groups, a dislike for associating with other active drinkers, concerns about preserving anonymity, and a perception that hearing recent drinkers' stories, could lead to relapse." But participants benefited from sharing their own experiences and hearing others'. [Any treatment; Comorbid alcohol-related liver disease; GI/…	TREATMENT TYPE: problem-solving or skill-building approaches preferred [Any treatment; Comorbid alcohol-related liver disease; GI/endoscopy/hepatology clinics]; Mellinger, 2018
277	Myers	2018	Comorbid physical	Screening	Participants were screened for PAU while waiting for primary care appointments for HIV or diabetes	Screening; Comorbid physical (HIV or diabetes); Primary care
277	Myers	2018	Comorbid physical	Counselling/therapy	Counselling services	Counselling/therapy; Comorbid physical (HIV or diabetes); Primary care				CONFIDENTIALITY: concerns regarding the professional ethics and confidentiality of their existing chronic disease lay counsellors to provide PAU treatment [Counselling/therapy; Comorbid physical (HIV or diabetes); Primary care]; Myers, 2018								DURATION OF TREATMENT: number of sessions [Counselling/therapy; Comorbid physical (HIV or diabetes); Primary care]; Myers, 2018					TREATMENT PROVIDER: Doctors and nurses should NOT provide PAU treatment. A lay counsellor should provide PAU treatment, whether that's their existing lay counsellor who conducts chronic disease treatment adherence counselling or a different "specialist" lay counsellor. Some felt the workload of their existing lay counsellor may be too great and that quality of care may be reduced due to lack of t…
8943	Nehlin	2018	No subgroup	Cellular photo digital breathalyzer	Cellular photo digital breathalyzer as an adjunct to treatment at outpatient treatment facilities	Cellular photo digital breathalyzer; No subgroup; Community outpatient				PRIVACY: some found it difficult to use the device while out with others or at work [Cellular photo digital breathalyzer; No subgroup; Community outpatient]; Nehlin, 2018
2551	Valdez	2018	Minorities, Sex/gender/sexual orientation	Any treatment		Any treatment; US Hispanic men; No context		LANGUAGE BARRIER: linguistic and cultural disconnects [Any treatment; US Hispanic men; No context]; Valdez, 2018	CULTURAL ADAPTATION: Accessible treatment is ill equipped to treat Hispanic people [Any treatment; US Hispanic men; No context]; Valdez, 2018
16570	Valdez	2018	Minorities, Sex/gender/sexual orientation	Any treatment		Any treatment; US Hispanic men; No context		LANGUAGE BARRIER: linguistic barriers associated with accessible (free/affordable) treatment. "Not enough linguistically competent staff to meet the needs of the Hispanic community" "because the providers did not adequately speak the language, they could not wholly understand their experiences" [Any treatment; US Hispanic men; No context]; Valdez, 2018	CULTURAL ADAPTATION: accessible treatment programs are ill-equipped to treat Hispanic patients. Those who had accessed treatment felt misunderstood and so not comfortable receiving treatment. "...misunderstandings due to cultural incompetency can cause dissatisfaction with treatment providers, claiming that they feel providers are too invasive, and ask too many personal and uncomfortable question…							PERCEIVED EFFECTIVENESS: There was a sliding scale on which free treatment was perceived to be ineffective, but expensive treatment was perceived to be effective. [Any treatment; US Hispanic men; No context]; Valdez, 2018					INDIVIDUAL VS GROUP: lack of individualized attention was undesirable [Any treatment; US Hispanic men; No context]; Valdez, 2018	TREATMENT TYPE: there is considerable Hispanic community stigma against AA and church-based treatment [Any treatment; US Hispanic men; No context]; Valdez, 2018
16545	Wongtongkam	2018	Sex/gender/sexual orientation	Mindfulness-based intervention sessions adjunct to residential care	Mindfulness-based intervention sessions were guided by a monk with 30 years’ practice and teaching experience in Thai Buddhist meditation Vipassana (2-hour sessions of sitting and walking meditation each day for 5 consecutive days)	Mindfulness-based intervention sessions adjunct to residential care; Men only; Inpatient/residential care						SPIRITUALITY COMPONENT: meditation was considered to have moral or religious significance as a good act [Mindfulness-based intervention sessions adjunct to residential care; Men only; Inpatient/residential care]; Wongtongkam, 2018					SETTING: participants lacked time to practice meditation while in residential treatment due to their usual treatment regimens [Mindfulness-based intervention sessions adjunct to residential care; Men only; Inpatient/residential care]; Wongtongkam, 2018
3166	Alessi	2017	No subgroup	Transdermal blood alcohol sensor in an ankle bracelet	The Secure Continuous Remote Alcohol Monitor (SCRAMx®) was an ankle bracelet with a transdermal electrochemical sensor that samples alcohol vapors near the skin. SCRAMx has two circumvention detection sensors (skin temperature and contact with the skin) that make thwarting discovery of drinking unlikely, and a retainer clip that prevents removal. The device collects samples approximately every 30…	Transdermal blood alcohol sensor in an ankle bracelet; No subgroup; Community outpatient
3346	Chambers	2017	Seeking online help for their drinking	Mutual aid groups (online)	Soberistas is an online mutual aid group, described by its founder as ‘nonprescriptive, non-religious, and non-judgemental’ (Rocca, 2016) and entirely peer-led except for limited content moderation	Mutual aid groups (online); Seeking online help for their drinking; No context				ANONYMITY: accessing support anonymously was considered especially important during early recovery; "‘Lurking’ therefore afforded participants a safe way “to read and get information”...from supportive people with similar experiences, yet preserve the secrecy that dominated this phase of recovery." Once participants became alcohol free and began participating in the site (blogging, commenting), t…	TREATMENT GOAL: "the site was said to unequivocally promote complete abstinence, and members were expected to endorse this alcohol-free identity online." People who wanted to moderate their drinking found other users got aggressive and nasty and they disengaged. However, some people found the commitment to abstinence beneficial as it made them feel part of the group. [Mutual aid groups (online); …
3286	Clark	2017	Comorbid physical	Any treatment		Any treatment; ICU survivors; No context																TREATMENT TYPE: AA was the only resource available but many had had negative experiences with AA in the past (they listen to other people's problems but don't get help with their drinking) [Any treatment; ICU survivors; No context]; Clark, 2017
3128	Luitel	2017	No subgroup	Any treatment	Treatments could be specialist, generalist, or traditional healers, as described on main form.	Any treatment; No subgroup; No context	91 participants in the survey; Major barrier (%; 3 out of 3)/any barrier (%; 1+ out of 3)		CULTURAL ADAPTATION: Mental health care from my own ethnic or cultural group not being available: 0.5/51.0 [Any treatment; No subgroup; No context]; Luitel, 2017							EFFECTIVENESS: Thinking that mental health care probably would not help: 0/64.9 [Any treatment; No subgroup; No context]; Luitel, 2017						TREATMENT TYPE: Preferring to get alternative forms of care (e.g. traditional/ religious healing or alternative/ complementary therapies): 10.1/80.4; Concerns about the treatments available (e.g., medication side effects): 1.4/45.2 [Any treatment; No subgroup; No context]; Luitel, 2017
[truncated: 72 more rows]

## Sheet: Availability Accommodation
Refid	Author	Year	Service user subgroups	PAU service	PAU service detail	Service; Subgroup; Context	LEAD-IN/EXPLANATORY HEADER	LOCATION	APPOINTMENT HOURS	CARE/REFERRAL PATHWAY	WAIT TIME	CHILDCARE	NO INTERVENTION PROGRAM AVAILABLE	SERVICE ABILITY TO TREAT COMORBID MENTAL HEALTH ISSUES	ACCESSIBILITY FOR DISABLED SERVICE USERS	LACK OF HARDWARD	LACK OF/POOR INTERNET	TECHNOLOGY LITERACY/COMFORT	TECHNOLOGY: ABILITY TO COMMUNICATE EFFECTIVELY	TECHNICAL PROBLEMS
[truncated: 126 more rows]

[truncated: 9 more sheets: Affordability, Appropriateness, Non-generalizable factors, Map of access factors, Map of access levels, Map of service attributes, Map of service attribute levels, Map of prov of care factors, Map of prov of care levels]
